# Supplementary material for: Crystal structure of di­cyclo­hexyl­ammonium nitrate(V)
Source: Acta Crystallogr E Crystallogr Commun. 2015 Oct 24;71(Pt 11):o878–9. doi: 10.1107/S2056989015019386 (PMC4645052; doi:10.1107/S2056989015019386)
Supplement: Supplementary file 1 [file e-71-0o878-sup1.cif]

##############################################################################
#                                                                            #
# This CIF contains the data in a paper accepted for publication in          #
# Acta Crystallographica Section E. It conforms to the requirements of       #
# Notes for Authors for Acta Crystallographica Section E, and has been       #
# peer reviewed under the auspices of the IUCr Commission on Journals.       #
#                                                                            #
# Full details of the Crystallographic Information File format               #
# are given in the paper "The Crystallographic Information File (CIF):       #
# a New Standard Archive File for Crystallography" by S. R. Hall, F. H.      #
# Allen and I. D. Brown [Acta Cryst. (1991), A47, 655-685].                  #
#                                                                            #
# The current version of the core CIF dictionary is obtainable from          #
# ftp://ftp.iucr.org/pub/cif_core.dic.                                       #
#                                                                            #
# Software is freely available for graphical display of the structure(s)     #
# in this CIF. For information consult the CIF software page                 #
# http://www.iucr.org/resources/cif/software.                                #
#                                                                            #
# This file may be used for bona fide research purposes within the           #
# scientific community so long as proper attribution is given to the journal # 
# article from which it was obtained.                                        #
#                                                                            #
##############################################################################
data_I
_audit_creation_method     SHELXL-97
_database_code_depnum_ccdc_archive     'CCDC 1431025'
_chemical_name_systematic
;
Dicyclohexylammonium nitrate
;
_chemical_name_common     ?
_chemical_formula_moiety     'C12 H24 N +, N O3 -'
_chemical_formula_sum     'C12 H24 N2 O3'
_chemical_formula_iupac     'C12 H24 N +, N O3 -'
_chemical_formula_weight     244.33
_chemical_melting_point     ?
_symmetry_space_group_name_H-M     'P n a 21'
_symmetry_space_group_name_Hall     'P 2c -2n'
_space_group_crystal_system     orthorhombic
loop_
    _symmetry_equiv_pos_as_xyz
    'x, y, z'
    '-x, -y, z+1/2'
    '-x+1/2, y+1/2, z+1/2'
    'x+1/2, -y+1/2, z'
_cell_length_a     8.436(2)
_cell_length_b     18.682(5)
_cell_length_c     8.427(3)
_cell_angle_alpha     90.00
_cell_angle_beta     90.00
_cell_angle_gamma     90.00
_cell_volume     1328.1(7)
_cell_formula_units_Z     4
_cell_measurement_reflns_used     6847
_cell_measurement_theta_min     3
_cell_measurement_theta_max     29
_cell_measurement_temperature     100(2)
_exptl_crystal_description     'block'
_exptl_crystal_colour     'colorless'
_exptl_crystal_size_max     0.45
_exptl_crystal_size_mid     0.41
_exptl_crystal_size_min     0.36
_exptl_crystal_density_diffrn     1.222
_exptl_crystal_density_meas     ?
_exptl_crystal_density_method     'not measured'
_exptl_crystal_F_000     536
_exptl_absorpt_coefficient_mu     0.087
_exptl_absorpt_correction_type     multi-scan
_exptl_absorpt_process_details
;
(CrysAlis RED; Oxford Diffraction, 2010)
;
_exptl_absorpt_correction_T_min     0.9618
_exptl_absorpt_correction_T_max     0.9693
_diffrn_ambient_temperature     100(2)
_diffrn_radiation_type     MoK\a
_diffrn_radiation_wavelength     0.71073
_diffrn_radiation_source     'normal focus sealed tube'
_diffrn_radiation_monochromator     ?
_diffrn_measurement_device_type     'Kuma KM-4 difractometer with a CCD camera'
_diffrn_measurement_method     '\w'
_diffrn_detector_area_resol_mean     ?
_diffrn_reflns_number     9001
_diffrn_reflns_av_R_equivalents     0.0345
_diffrn_reflns_av_sigmaI/netI     0.0196
_diffrn_reflns_theta_min     3.25
_diffrn_reflns_theta_max     28.71
_diffrn_reflns_theta_full     25.50
_diffrn_measured_fraction_theta_max     0.964
_diffrn_measured_fraction_theta_full     0.997
_diffrn_reflns_limit_h_min     -9
_diffrn_reflns_limit_h_max     11
_diffrn_reflns_limit_k_min     -24
_diffrn_reflns_limit_k_max     22
_diffrn_reflns_limit_l_min     -11
_diffrn_reflns_limit_l_max     11
_diffrn_standards_number     ?
_diffrn_standards_interval_count     ?
_diffrn_standards_interval_time     ?
_diffrn_standards_decay_%     ?
_refine_special_details
;
Refinement of <i>F</i>^2^ against ALL reflections. The weighted <i>R</i>-factor
<i>wR</i> and goodness of fit <i>S</i> are based on <i>F</i>^2^, conventional
<i>R</i>-factors <i>R</i> are based on <i>F</i>, with <i>F</i> set to zero for
negative <i>F</i>^2^. The threshold expression of <i>F</i>^2^ >
\s(<i>F</i>^2^) is used only for calculating <i>R</i>-factors(gt) <i>etc</i>.
and is not relevant to the choice of reflections for refinement.
<i>R</i>-factors based on <i>F</i>^2^ are statistically about twice as large
as those based on <i>F</i>, and <i>R</i>- factors based on ALL data will be
even larger.
;
_reflns_number_total     1759
_reflns_number_gt     1699
_reflns_threshold_expression     I>2sigma(I)
_refine_ls_structure_factor_coef     Fsqd
_refine_ls_matrix_type     full
_refine_ls_R_factor_all     0.0363
_refine_ls_R_factor_gt     0.0353
_refine_ls_wR_factor_gt     0.0881
_refine_ls_wR_factor_ref     0.0891
_refine_ls_goodness_of_fit_ref     1.088
_refine_ls_restrained_S_all     1.088
_refine_ls_number_reflns     1759
_refine_ls_number_parameters     162
_refine_ls_number_restraints     1
_refine_ls_hydrogen_treatment     mixed
_refine_ls_weighting_scheme     calc
_refine_ls_weighting_details
         'calc w=1/[\s^2^(Fo^2^)+(0.0510P)^2^+0.1971P] where P=(Fo^2^+2Fc^2^)/3'
_atom_sites_solution_hydrogens     geom
_atom_sites_solution_primary     direct
_atom_sites_solution_secondary     difmap
_refine_ls_shift/su_max     0.000
_refine_ls_shift/su_mean     0.000
_refine_diff_density_max     0.210
_refine_diff_density_min     -0.186
_refine_ls_extinction_method     none
_refine_ls_extinction_coef     ?
_refine_ls_abs_structure_Flack     ?
loop_
    _atom_type_symbol
    _atom_type_description
    _atom_type_scat_dispersion_real
    _atom_type_scat_dispersion_imag
    _atom_type_scat_source
    'C' 'C' 0.0033 0.0000
                         'International Tables Vol C Tables 4.2.6.8 and 6.1.1.4'
    'H' 'H' 0.0000 0.0000
                         'International Tables Vol C Tables 4.2.6.8 and 6.1.1.4'
    'N' 'N' 0.0061 0.0000
                         'International Tables Vol C Tables 4.2.6.8 and 6.1.1.4'
    'O' 'O' 0.0106 0.0000
                         'International Tables Vol C Tables 4.2.6.8 and 6.1.1.4'
_computing_data_collection
;
CrysAlis PRO (Agilent, 2011)
;
_computing_cell_refinement
;
CrysAlis PRO (Agilent, 2011)
;
_computing_data_reduction
;
CrysAlis PRO (Agilent, 2011)
;
_computing_structure_solution
;
SHELXS97 (Sheldrick, 2008)
;
_computing_structure_refinement
;
SHELXL97 (Sheldrick, 2008)
;
_computing_molecular_graphics
;
DIAMOND (Brandenburg, 1999)
;
_computing_publication_material
;
publCIF (Westrip, 2010)
;
loop_
    _atom_site_type_symbol
    _atom_site_label
    _atom_site_fract_x
    _atom_site_fract_y
    _atom_site_fract_z
    _atom_site_U_iso_or_equiv
    _atom_site_adp_type
    _atom_site_calc_flag
    _atom_site_refinement_flags
    _atom_site_occupancy
    _atom_site_symmetry_multiplicity
    _atom_site_disorder_assembly
    _atom_site_disorder_group
    N N1 0.67955(15) 0.52358(7) 0.34329(17) 0.0172(3) Uani d . 1 1 . .
    H H1N 0.575(3) 0.5334(10) 0.348(3) 0.022(5) Uiso d . 1 1 . .
    H H2N 0.703(2) 0.5150(11) 0.245(3) 0.020(5) Uiso d . 1 1 . .
    C C11 0.76844(18) 0.58933(8) 0.39662(19) 0.0174(3) Uani d . 1 1 . .
    H H11 0.8844 0.5812 0.3802 0.021 Uiso calc R 1 1 . .
    C C21 0.7391(2) 0.60372(9) 0.5718(2) 0.0209(3) Uani d . 1 1 . .
    H H21A 0.7773 0.5626 0.6354 0.025 Uiso calc R 1 1 . .
    H H21B 0.6239 0.6091 0.5909 0.025 Uiso calc R 1 1 . .
    C C31 0.8252(2) 0.67195(8) 0.6241(2) 0.0236(3) Uani d . 1 1 . .
    H H31A 0.7994 0.6822 0.7365 0.028 Uiso calc R 1 1 . .
    H H31B 0.9411 0.6644 0.6163 0.028 Uiso calc R 1 1 . .
    C C41 0.7782(2) 0.73593(8) 0.5221(2) 0.0249(3) Uani d . 1 1 . .
    H H41A 0.8415 0.7782 0.5537 0.030 Uiso calc R 1 1 . .
    H H41B 0.6649 0.7472 0.5400 0.030 Uiso calc R 1 1 . .
    C C51 0.8053(2) 0.72023(9) 0.3456(2) 0.0256(3) Uani d . 1 1 . .
    H H51A 0.7681 0.7613 0.2815 0.031 Uiso calc R 1 1 . .
    H H51B 0.9202 0.7140 0.3256 0.031 Uiso calc R 1 1 . .
    C C61 0.71676(19) 0.65265(8) 0.2950(2) 0.0213(3) Uani d . 1 1 . .
    H H61A 0.6012 0.6602 0.3068 0.026 Uiso calc R 1 1 . .
    H H61B 0.7390 0.6424 0.1820 0.026 Uiso calc R 1 1 . .
    C C12 0.71252(17) 0.45456(8) 0.4304(2) 0.0173(3) Uani d . 1 1 . .
    H H12 0.6777 0.4601 0.5432 0.021 Uiso calc R 1 1 . .
    C C22 0.61395(18) 0.39582(8) 0.3534(2) 0.0202(3) Uani d . 1 1 . .
    H H22A 0.6447 0.3906 0.2406 0.024 Uiso calc R 1 1 . .
    H H22B 0.5003 0.4089 0.3575 0.024 Uiso calc R 1 1 . .
    C C32 0.64019(18) 0.32501(8) 0.4401(2) 0.0224(3) Uani d . 1 1 . .
    H H32A 0.6010 0.3291 0.5504 0.027 Uiso calc R 1 1 . .
    H H32B 0.5791 0.2867 0.3866 0.027 Uiso calc R 1 1 . .
    C C42 0.81560(18) 0.30512(8) 0.4419(2) 0.0225(3) Uani d . 1 1 . .
    H H42A 0.8304 0.2606 0.5040 0.027 Uiso calc R 1 1 . .
    H H42B 0.8517 0.2958 0.3320 0.027 Uiso calc R 1 1 . .
    C C52 0.91573(19) 0.36473(8) 0.5142(2) 0.0231(3) Uani d . 1 1 . .
    H H52A 1.0292 0.3516 0.5073 0.028 Uiso calc R 1 1 . .
    H H52B 0.8882 0.3701 0.6278 0.028 Uiso calc R 1 1 . .
    C C62 0.88884(18) 0.43628(8) 0.4286(2) 0.0206(3) Uani d . 1 1 . .
    H H62A 0.9496 0.4746 0.4822 0.025 Uiso calc R 1 1 . .
    H H62B 0.9266 0.4327 0.3176 0.025 Uiso calc R 1 1 . .
    N N2 0.27878(15) 0.55034(7) 0.44418(19) 0.0209(3) Uani d . 1 1 . .
    O O1 0.15367(14) 0.57836(7) 0.48831(17) 0.0325(3) Uani d . 1 1 . .
    O O2 0.33397(19) 0.49638(8) 0.51433(18) 0.0398(4) Uani d . 1 1 . .
    O O3 0.35579(15) 0.57519(7) 0.32934(17) 0.0318(3) Uani d . 1 1 . .
loop_
    _atom_site_aniso_label
    _atom_site_aniso_U_11
    _atom_site_aniso_U_22
    _atom_site_aniso_U_33
    _atom_site_aniso_U_12
    _atom_site_aniso_U_13
    _atom_site_aniso_U_23
    N1 0.0173(6) 0.0172(6) 0.0172(7) 0.0010(5) -0.0018(5) -0.0027(5)
    C11 0.0183(7) 0.0165(7) 0.0176(7) 0.0002(5) -0.0001(6) -0.0019(5)
    C21 0.0260(7) 0.0202(7) 0.0165(7) -0.0022(6) -0.0009(6) -0.0014(6)
    C31 0.0288(8) 0.0199(7) 0.0220(8) 0.0000(6) -0.0035(6) -0.0047(6)
    C41 0.0274(8) 0.0179(7) 0.0293(8) 0.0012(6) -0.0015(7) -0.0026(7)
    C51 0.0314(8) 0.0209(7) 0.0245(8) -0.0029(6) 0.0017(7) 0.0025(7)
    C61 0.0256(8) 0.0199(7) 0.0184(7) 0.0001(6) -0.0003(6) 0.0021(6)
    C12 0.0170(6) 0.0162(6) 0.0187(7) 0.0009(5) -0.0004(6) -0.0003(6)
    C22 0.0173(7) 0.0189(7) 0.0242(8) -0.0007(5) -0.0013(6) -0.0025(6)
    C32 0.0225(7) 0.0187(7) 0.0261(8) -0.0011(5) 0.0034(7) -0.0007(6)
    C42 0.0236(7) 0.0188(7) 0.0252(8) 0.0017(6) 0.0029(7) -0.0004(7)
    C52 0.0212(7) 0.0227(7) 0.0253(7) 0.0033(6) -0.0045(6) 0.0005(7)
    C62 0.0178(7) 0.0196(7) 0.0243(8) 0.0002(5) -0.0031(6) -0.0009(6)
    N2 0.0202(6) 0.0229(6) 0.0197(6) -0.0009(5) -0.0012(5) -0.0013(5)
    O1 0.0197(6) 0.0370(7) 0.0409(8) 0.0041(5) 0.0034(5) -0.0079(6)
    O2 0.0594(9) 0.0360(7) 0.0239(6) 0.0236(6) 0.0088(7) 0.0071(6)
    O3 0.0296(6) 0.0394(7) 0.0263(7) 0.0000(5) 0.0050(5) 0.0082(6)
_geom_special_details
;
All e.s.d.'s (except the e.s.d. in the dihedral angle between two l.s. planes)
are estimated using the full covariance matrix. The cell e.s.d.'s are taken
into account individually in the estimation of e.s.d.'s in distances, angles
and torsion angles; correlations between e.s.d.'s in cell parameters are only
used when they are defined by crystal symmetry. An approximate (isotropic)
treatment of cell e.s.d.'s is used for estimating e.s.d.'s involving l.s.
planes.
;
loop_
    _geom_bond_atom_site_label_1
    _geom_bond_atom_site_label_2
    _geom_bond_site_symmetry_2
    _geom_bond_distance
    _geom_bond_publ_flag
    N1 C11 . 1.5077(19) ?
    N1 C12 . 1.510(2) ?
    N1 H1N . 0.91(2) ?
    N1 H2N . 0.86(2) ?
    C11 C21 . 1.521(2) ?
    C11 C61 . 1.524(2) ?
    C11 H11 . 1.0000 ?
    C21 C31 . 1.532(2) ?
    C21 H21A . 0.9900 ?
    C21 H21B . 0.9900 ?
    C31 C41 . 1.525(2) ?
    C31 H31A . 0.9900 ?
    C31 H31B . 0.9900 ?
    C41 C51 . 1.533(3) ?
    C41 H41A . 0.9900 ?
    C41 H41B . 0.9900 ?
    C51 C61 . 1.528(2) ?
    C51 H51A . 0.9900 ?
    C51 H51B . 0.9900 ?
    C61 H61A . 0.9900 ?
    C61 H61B . 0.9900 ?
    C12 C22 . 1.522(2) ?
    C12 C62 . 1.526(2) ?
    C12 H12 . 1.0000 ?
    C22 C32 . 1.527(2) ?
    C22 H22A . 0.9900 ?
    C22 H22B . 0.9900 ?
    C32 C42 . 1.526(2) ?
    C32 H32A . 0.9900 ?
    C32 H32B . 0.9900 ?
    C42 C52 . 1.525(2) ?
    C42 H42A . 0.9900 ?
    C42 H42B . 0.9900 ?
    C52 C62 . 1.536(2) ?
    C52 H52A . 0.9900 ?
    C52 H52B . 0.9900 ?
    C62 H62A . 0.9900 ?
    C62 H62B . 0.9900 ?
    N2 O1 . 1.2353(18) ?
    N2 O3 . 1.255(2) ?
    N2 O2 . 1.258(2) ?
loop_
    _geom_angle_atom_site_label_1
    _geom_angle_atom_site_label_2
    _geom_angle_atom_site_label_3
    _geom_angle_site_symmetry_1
    _geom_angle_site_symmetry_3
    _geom_angle
    _geom_angle_publ_flag
    C11 N1 C12 . . 117.34(12) ?
    C11 N1 H1N . . 107.9(13) ?
    C12 N1 H1N . . 109.3(13) ?
    C11 N1 H2N . . 109.0(14) ?
    C12 N1 H2N . . 105.4(14) ?
    H1N N1 H2N . . 108(2) ?
    N1 C11 C21 . . 110.62(13) ?
    N1 C11 C61 . . 108.83(13) ?
    C21 C11 C61 . . 111.20(13) ?
    N1 C11 H11 . . 108.7 ?
    C21 C11 H11 . . 108.7 ?
    C61 C11 H11 . . 108.7 ?
    C11 C21 C31 . . 110.42(14) ?
    C11 C21 H21A . . 109.6 ?
    C31 C21 H21A . . 109.6 ?
    C11 C21 H21B . . 109.6 ?
    C31 C21 H21B . . 109.6 ?
    H21A C21 H21B . . 108.1 ?
    C41 C31 C21 . . 111.49(14) ?
    C41 C31 H31A . . 109.3 ?
    C21 C31 H31A . . 109.3 ?
    C41 C31 H31B . . 109.3 ?
    C21 C31 H31B . . 109.3 ?
    H31A C31 H31B . . 108.0 ?
    C31 C41 C51 . . 110.99(13) ?
    C31 C41 H41A . . 109.4 ?
    C51 C41 H41A . . 109.4 ?
    C31 C41 H41B . . 109.4 ?
    C51 C41 H41B . . 109.4 ?
    H41A C41 H41B . . 108.0 ?
    C61 C51 C41 . . 110.81(14) ?
    C61 C51 H51A . . 109.5 ?
    C41 C51 H51A . . 109.5 ?
    C61 C51 H51B . . 109.5 ?
    C41 C51 H51B . . 109.5 ?
    H51A C51 H51B . . 108.1 ?
    C11 C61 C51 . . 110.18(13) ?
    C11 C61 H61A . . 109.6 ?
    C51 C61 H61A . . 109.6 ?
    C11 C61 H61B . . 109.6 ?
    C51 C61 H61B . . 109.6 ?
    H61A C61 H61B . . 108.1 ?
    N1 C12 C22 . . 107.92(12) ?
    N1 C12 C62 . . 111.45(12) ?
    C22 C12 C62 . . 111.51(12) ?
    N1 C12 H12 . . 108.6 ?
    C22 C12 H12 . . 108.6 ?
    C62 C12 H12 . . 108.6 ?
    C12 C22 C32 . . 109.96(13) ?
    C12 C22 H22A . . 109.7 ?
    C32 C22 H22A . . 109.7 ?
    C12 C22 H22B . . 109.7 ?
    C32 C22 H22B . . 109.7 ?
    H22A C22 H22B . . 108.2 ?
    C42 C32 C22 . . 110.87(13) ?
    C42 C32 H32A . . 109.5 ?
    C22 C32 H32A . . 109.5 ?
    C42 C32 H32B . . 109.5 ?
    C22 C32 H32B . . 109.5 ?
    H32A C32 H32B . . 108.1 ?
    C52 C42 C32 . . 111.30(13) ?
    C52 C42 H42A . . 109.4 ?
    C32 C42 H42A . . 109.4 ?
    C52 C42 H42B . . 109.4 ?
    C32 C42 H42B . . 109.4 ?
    H42A C42 H42B . . 108.0 ?
    C42 C52 C62 . . 111.46(14) ?
    C42 C52 H52A . . 109.3 ?
    C62 C52 H52A . . 109.3 ?
    C42 C52 H52B . . 109.3 ?
    C62 C52 H52B . . 109.3 ?
    H52A C52 H52B . . 108.0 ?
    C12 C62 C52 . . 109.50(13) ?
    C12 C62 H62A . . 109.8 ?
    C52 C62 H62A . . 109.8 ?
    C12 C62 H62B . . 109.8 ?
    C52 C62 H62B . . 109.8 ?
    H62A C62 H62B . . 108.2 ?
    O1 N2 O3 . . 121.19(15) ?
    O1 N2 O2 . . 120.95(16) ?
    O3 N2 O2 . . 117.86(14) ?
loop_
    _geom_torsion_atom_site_label_1
    _geom_torsion_atom_site_label_2
    _geom_torsion_atom_site_label_3
    _geom_torsion_atom_site_label_4
    _geom_torsion_site_symmetry_1
    _geom_torsion_site_symmetry_2
    _geom_torsion_site_symmetry_3
    _geom_torsion_site_symmetry_4
    _geom_torsion
    _geom_torsion_publ_flag
    C12 N1 C11 C21 . . . . -56.99(17) ?
    C12 N1 C11 C61 . . . . -179.43(13) ?
    N1 C11 C21 C31 . . . . -178.14(13) ?
    C61 C11 C21 C31 . . . . -57.10(18) ?
    C11 C21 C31 C41 . . . . 55.47(18) ?
    C21 C31 C41 C51 . . . . -55.0(2) ?
    C31 C41 C51 C61 . . . . 55.81(19) ?
    N1 C11 C61 C51 . . . . -179.74(13) ?
    C21 C11 C61 C51 . . . . 58.16(18) ?
    C41 C51 C61 C11 . . . . -57.12(18) ?
    C11 N1 C12 C22 . . . . -178.34(13) ?
    C11 N1 C12 C62 . . . . -55.58(18) ?
    N1 C12 C22 C32 . . . . -178.66(12) ?
    C62 C12 C22 C32 . . . . 58.62(18) ?
    C12 C22 C32 C42 . . . . -56.86(18) ?
    C22 C32 C42 C52 . . . . 55.7(2) ?
    C32 C42 C52 C62 . . . . -55.4(2) ?
    N1 C12 C62 C52 . . . . -178.37(13) ?
    C22 C12 C62 C52 . . . . -57.70(18) ?
    C42 C52 C62 C12 . . . . 55.69(19) ?
loop_
    _geom_hbond_atom_site_label_D
    _geom_hbond_atom_site_label_H
    _geom_hbond_atom_site_label_A
    _geom_hbond_site_symmetry_A
    _geom_hbond_distance_DH
    _geom_hbond_distance_HA
    _geom_hbond_distance_DA
    _geom_hbond_angle_DHA
    N1 H1N O2 . 0.91(2) 2.56(2) 3.292(2) 138.2(17)
    N1 H1N O3 . 0.91(2) 2.01(2) 2.8988(19) 166.7(19)
    N1 H2N O2 2_664 0.86(2) 1.98(2) 2.799(2) 157.6(19)
    C11 H11 O1 1_655 1.00 2.45 3.347(2) 149
    C12 H12 O3 2_665 1.00 2.52 3.456(3) 156
    C22 H22B O2 . 0.99 2.53 3.309(2) 136
    C62 H62A O1 1_655 0.99 2.59 3.506(2) 153
data_New_Global_Publ_Block
_journal_date_recd_electronic     2015-10-07
_journal_date_accepted     2015-10-13
_journal_name_full     'Acta Crystallographica, Section E'
_journal_year     2015
_journal_volume     71
_journal_issue     11
_journal_page_first     o878
_journal_page_last     o879
_journal_paper_category     HO
_journal_paper_doi     10.1107/S2056989015019386
_journal_coeditor_code     SU5222
_publ_contact_author_name     'Ewa Matczak-Jon'
_publ_contact_author_address
;
Department of Chemistry
Wroc\/law University of Technology
27 Wybrze\.ze Wyspia\'nskiego St.
50-370 Wroc\/law
Poland
;
_publ_contact_author_email     'ewa.matczak-jon@pwr.edu.pl'
_publ_contact_author_fax     ?
_publ_contact_author_phone     ?
_publ_section_title
;
Crystal structure of dicyclohexylammonium nitrate(V)
;
loop_
    _publ_author_name
    _publ_author_footnote
    _publ_author_address
    'Rojek, Tomasz' .
;
Department of Chemistry
Wroc\/law University of Technology
27 Wybrze\.ze Wyspia\'nskiego St.
50-370 Wroc\/law
Poland
;
    'Matczak-Jon, Ewa' .
;
Department of Chemistry
Wroc\/law University of Technology
27 Wybrze\.ze Wyspia\'nskiego St.
50-370 Wroc\/law
Poland
;
_publ_section_synopsis     .
