# Supplementary material for: Crystal structure of di­cyclo­hexyl­ammonium nitrate(V)
Source: Acta Crystallogr E Crystallogr Commun. 2015 Oct 24;71(Pt 11):o878–9. doi: 10.1107/S2056989015019386 (PMC4645052; doi:10.1107/S2056989015019386)
Supplement: Supplementary file 2 [file e-71-0o878-Isup2.hkl]

# 
# h,k,l, Fc-squared, Fo-squared, sigma(Fo-squared) and status flag 
# 
data_I
_shelx_title ' TR601 in Pna21' 
_shelx_refln_list_code          4 
_shelx_F_calc_maximum      181.92 
_exptl_crystal_F_000       536.00 
_reflns_d_resolution_high  0.7397 
 
loop_ 
 _symmetry_equiv_pos_as_xyz 
 'x, y, z' 
 '-x, -y, z+1/2' 
 '-x+1/2, y+1/2, z+1/2' 
 'x+1/2, -y+1/2, z' 
 
_cell_length_a     8.4360 
_cell_length_b    18.6820 
_cell_length_c     8.4270 
_cell_angle_alpha  90.000 
_cell_angle_beta   90.000 
_cell_angle_gamma  90.000 
 
_shelx_F_squared_multiplier     1.000 
 
loop_ 
 _refln_index_h 
 _refln_index_k 
 _refln_index_l 
 _refln_F_squared_calc 
 _refln_F_squared_meas 
 _refln_F_squared_sigma 
 _refln_observed_status 
   2   0   0    33022.93    27891.13    123.95 o 
   4   0   0     1106.15     1105.86     32.06 o 
   6   0   0      184.53      182.98      6.97 o 
   8   0   0        0.40        1.31      1.13 o 
  10   0   0       11.31        9.59      2.48 o 
   2   1   0      654.80      607.93      4.09 o 
   3   1   0     2965.78     3061.28     42.16 o 
   4   1   0      335.71      272.54     26.93 o 
   5   1   0      822.19      846.40      6.87 o 
   6   1   0        8.30       13.12      1.14 o 
   7   1   0        9.28        8.49      1.23 o 
   8   1   0        0.43        0.78      0.96 o 
   9   1   0       39.73       45.20      3.32 o 
  10   1   0       80.61       94.04      4.99 o 
  11   1   0       39.31       52.73      5.69 o 
   1   2   0      697.73      754.58      5.03 o 
   2   2   0      356.47      317.58      4.05 o 
   3   2   0     6566.79     7288.01     60.81 o 
   4   2   0      223.27      219.02      2.84 o 
   5   2   0     1832.53     2063.79     33.54 o 
   6   2   0       21.49       22.96      1.49 o 
   7   2   0       30.89       25.37      2.55 o 
   8   2   0       53.44       48.15      3.07 o 
   9   2   0        7.46        9.10      1.64 o 
  10   2   0        7.69        7.61      2.14 o 
  11   2   0       10.46       14.29      3.12 o 
   1   3   0     1527.78     1505.81     19.28 o 
   2   3   0      343.34      299.77     17.43 o 
   3   3   0     3024.54     3094.73     20.22 o 
   4   3   0       32.25       26.85      1.19 o 
   5   3   0     1497.31     1583.42     30.87 o 
   6   3   0        1.22        2.17      0.45 o 
   7   3   0      180.29      184.93      4.54 o 
   8   3   0        8.09        3.87      0.98 o 
   9   3   0      125.23      128.11      5.38 o 
  10   3   0       81.32      100.23     10.58 o 
  11   3   0      139.84      175.75     10.25 o 
   0   4   0      149.22      169.86     11.36 o 
   1   4   0     4530.87     4586.37     40.64 o 
   2   4   0      989.09      917.73     19.74 o 
   3   4   0       29.23       34.92      0.78 o 
   4   4   0      175.67      171.91      2.37 o 
   5   4   0      173.00      165.61      2.75 o 
   6   4   0      517.74      538.20      7.34 o 
   7   4   0        2.02        0.41      0.61 o 
   8   4   0      342.49      390.33     11.59 o 
   9   4   0        0.16       -0.24      0.67 o 
  10   4   0       26.51       33.73      3.04 o 
  11   4   0       61.58       72.23      6.67 o 
   1   5   0       71.65       64.33      5.13 o 
   2   5   0        5.33        7.39      0.38 o 
   3   5   0      100.93       96.35      1.65 o 
   4   5   0      243.21      227.26      2.51 o 
   5   5   0       16.71       19.83      0.80 o 
   6   5   0      920.54      913.94     23.21 o 
   7   5   0       17.39       10.72      1.15 o 
   8   5   0      781.65      786.75     10.23 o 
   9   5   0       23.55       19.64      2.20 o 
  10   5   0      149.67      148.83      6.28 o 
   0   6   0     1092.86     1121.62     31.70 o 
   1   6   0     1283.95     1300.74      8.85 o 
   2   6   0      313.47      308.20      4.84 o 
   3   6   0      763.82      746.16     13.19 o 
   4   6   0       13.74       12.47      0.56 o 
   5   6   0       54.34       60.87      1.44 o 
   6   6   0      320.86      312.70      4.90 o 
   7   6   0       46.77       38.85      2.12 o 
   8   6   0      474.89      444.92     12.04 o 
   9   6   0       88.37       85.64      4.50 o 
  10   6   0       18.09       14.48      3.88 o 
   1   7   0      389.58      392.00      3.97 o 
   2   7   0       15.66       12.82      0.61 o 
   3   7   0     2360.85     2604.57     15.09 o 
   4   7   0        0.40        0.32      0.20 o 
   5   7   0      497.81      511.13      4.70 o 
   6   7   0        0.05        0.23      0.32 o 
   7   7   0        0.42        0.25      0.48 o 
   8   7   0       16.70       12.44      1.33 o 
   9   7   0        0.01       -0.73      0.83 o 
  10   7   0        1.42        1.49      0.93 o 
   0   8   0     1153.66     1213.38     26.25 o 
   1   8   0       23.26       19.42      1.05 o 
   2   8   0      191.25      197.61      4.02 o 
   3   8   0      860.50      904.68     14.20 o 
   4   8   0      232.23      224.37      4.31 o 
   5   8   0     1289.21     1348.68      8.75 o 
   6   8   0      171.62      173.25      4.39 o 
   7   8   0      293.95      298.40      5.91 o 
   8   8   0       13.16       14.74      1.52 o 
   9   8   0        3.71        2.89      0.83 o 
  10   8   0        5.76        8.54      1.65 o 
   1   9   0      138.05      158.69      2.91 o 
   2   9   0      564.55      553.58      5.16 o 
   3   9   0        0.19        0.25      0.25 o 
   4   9   0        5.10        4.32      0.41 o 
   5   9   0      417.22      403.64      4.04 o 
   6   9   0        6.73        4.66      0.55 o 
   7   9   0      342.74      352.11      8.60 o 
   8   9   0        2.64        1.48      0.63 o 
   9   9   0       74.53       77.93      4.38 o 
  10   9   0        7.71        5.21      2.14 o 
   0  10   0        5.69        4.80      1.10 o 
   1  10   0     1740.25     1874.54     10.49 o 
   2  10   0        1.30        0.14      0.23 o 
   3  10   0        1.53        0.74      0.32 o 
   4  10   0      228.46      203.08      3.37 o 
   5  10   0      734.19      749.56     17.87 o 
   6  10   0      183.06      171.35      3.62 o 
   7  10   0       76.01       75.12      2.62 o 
   8  10   0        8.23        7.43      1.10 o 
   9  10   0       31.73       27.98      2.65 o 
  10  10   0       59.40       73.60      6.56 o 
   1  11   0      317.03      263.28     27.64 o 
   2  11   0       83.29       74.45      2.28 o 
   3  11   0        0.24       -0.28      0.28 o 
   4  11   0      436.15      437.56      9.18 o 
   5  11   0      568.71      543.18     12.91 o 
   6  11   0      195.34      186.93      3.25 o 
   7  11   0      124.27      113.77      4.00 o 
   8  11   0       36.64       37.97      9.94 o 
   9  11   0        0.82        0.79      0.73 o 
   0  12   0      835.92      774.69     12.18 o 
   1  12   0      283.79      288.06      4.51 o 
   2  12   0      105.67      110.90      2.90 o 
   3  12   0        0.88        0.36      0.32 o 
   4  12   0      304.53      340.27      4.96 o 
   5  12   0        0.19        0.83      0.42 o 
   6  12   0      203.15      225.40      4.35 o 
   7  12   0        5.33        5.09      0.79 o 
   8  12   0      112.09       98.62     15.23 o 
   9  12   0        1.16        1.81      0.88 o 
   1  13   0       45.54       42.44      1.77 o 
   2  13   0      182.18      181.38      3.47 o 
   3  13   0       36.99       38.08      1.55 o 
   4  13   0      296.24      272.87      4.34 o 
   5  13   0        9.03        8.15      0.83 o 
   6  13   0      360.73      337.61      7.76 o 
   7  13   0       81.73       76.22      3.97 o 
   8  13   0        6.00        7.26      2.05 o 
   9  13   0      120.31      126.76      8.07 o 
   0  14   0       20.19       21.05      2.53 o 
   1  14   0     2466.12     2641.37     19.80 o 
   2  14   0       75.27       66.82      3.36 o 
   3  14   0      738.06      750.20     10.31 o 
   4  14   0      163.53      169.46      4.16 o 
   5  14   0      199.47      202.60      4.74 o 
   6  14   0       13.30       14.09      1.72 o 
   7  14   0        4.32        4.83      1.13 o 
   8  14   0        6.31        3.58      1.40 o 
   9  14   0      133.59      156.17      9.05 o 
   1  15   0      225.14      210.31      5.86 o 
   2  15   0      218.74      217.04      8.30 o 
   3  15   0       29.73       27.73      1.70 o 
   4  15   0      248.02      239.60      5.11 o 
   5  15   0      169.97      168.26      4.47 o 
   6  15   0       50.34       50.17      3.18 o 
   7  15   0        0.62        0.22      0.66 o 
   8  15   0        5.89        4.99      1.14 o 
   9  15   0       28.44       29.88      4.12 o 
   0  16   0       15.64       11.24      2.02 o 
   1  16   0        0.67        0.73      0.63 o 
   2  16   0      127.47      119.20      4.62 o 
   3  16   0       47.82       40.98      3.53 o 
   4  16   0      277.72      283.50      7.40 o 
   5  16   0       13.95       12.68      1.32 o 
   6  16   0       16.34       13.76      1.68 o 
   7  16   0        7.41        6.90      1.26 o 
   8  16   0        1.38        1.18      2.08 o 
   1  17   0        3.84        1.77      0.77 o 
   2  17   0      769.20      749.12     12.06 o 
   3  17   0        2.97        2.38      0.81 o 
   4  17   0      196.58      205.00      6.55 o 
   5  17   0        8.34        7.23      1.32 o 
   6  17   0       44.93       45.95      4.72 o 
   7  17   0       20.80       14.44      2.88 o 
   8  17   0       29.79       33.39      4.48 o 
   0  18   0       45.38       43.50      4.19 o 
   1  18   0        4.38        3.75      0.92 o 
   2  18   0       28.48       31.47      2.60 o 
   3  18   0       76.80       73.53      5.49 o 
   4  18   0        0.01        1.44      0.86 o 
   5  18   0        3.26        2.48      1.70 o 
   6  18   0        8.41        8.75      2.32 o 
   7  18   0       55.36       52.70      5.45 o 
   8  18   0       36.52       39.07      4.97 o 
   1  19   0       82.51       75.05      4.06 o 
   2  19   0       50.10       50.36      3.38 o 
   3  19   0      100.83      101.35      5.24 o 
   4  19   0       39.21       39.26      3.07 o 
   5  19   0       28.48       26.88      2.61 o 
   6  19   0        0.17       -0.49      1.18 o 
   7  19   0      144.25      174.83      9.97 o 
   0  20   0        1.26        0.84      1.18 o 
   1  20   0       21.54       19.32      2.20 o 
   2  20   0       63.80       59.83      3.78 o 
   3  20   0        3.17        2.36      1.08 o 
   4  20   0      244.80      274.61      8.35 o 
   5  20   0       13.86       12.79      2.54 o 
   6  20   0      175.35      205.32     10.95 o 
   1  21   0        1.16        2.25      0.90 o 
   2  21   0       84.13       81.13     19.15 o 
   3  21   0        4.00        2.46      0.80 o 
   4  21   0      245.68      293.96      8.99 o 
   5  21   0        1.59        1.22      1.40 o 
   0  22   0       69.62       67.03      6.07 o 
   1  22   0        2.37        2.65      1.04 o 
   2  22   0       51.65       44.89      9.14 o 
   3  22   0       22.44       21.16      2.91 o 
   4  22   0       55.08       55.78      4.00 o 
   1  23   0        0.68        2.73      1.13 o 
   2  23   0        3.92        4.84      1.29 o 
   3  23   0        0.73        1.98      1.14 o 
   4  23   0       22.74       19.30      3.40 o 
   0  24   0       22.64       22.55      3.80 o 
   1  24   0        0.34        2.95      1.26 o 
   2  24   0        0.55        0.51      1.07 o 
   3  24   0        0.09        0.83      0.86 o 
   2   0   1     1875.98     1788.89     26.23 o 
   4   0   1      233.95      235.96      3.59 o 
   6   0   1      319.15      329.55      5.46 o 
   8   0   1      208.99      225.88      6.59 o 
  10   0   1       13.63       12.90      1.95 o 
   1   1   1     3416.53     3345.26     13.31 o 
   2   1   1     3670.43     3840.86     41.00 o 
   3   1   1       25.40       18.55      0.47 o 
   4   1   1     1011.74     1089.34      8.96 o 
   5   1   1      570.85      546.81      4.13 o 
   6   1   1       13.77       12.21      0.74 o 
   7   1   1      206.09      222.19      3.82 o 
   8   1   1        6.03        4.13      0.65 o 
   9   1   1      113.54      121.15      3.72 o 
  10   1   1       32.18       30.14      2.03 o 
  11   1   1       84.87      101.86      7.85 o 
   1   2   1       70.73       69.43      0.85 o 
   2   2   1       29.40       22.92      0.95 o 
   3   2   1      756.09      778.35      5.64 o 
   4   2   1      694.23      742.41      4.76 o 
   5   2   1      223.97      236.39      2.33 o 
   6   2   1      374.12      378.87      4.21 o 
   7   2   1      154.35      157.65      3.21 o 
   8   2   1        1.49        1.13      0.49 o 
   9   2   1       45.90       43.21      2.24 o 
  10   2   1       95.18      123.16      4.04 o 
  11   2   1       31.85       39.23      4.95 o 
   0   3   1      777.29      751.75      4.38 o 
   1   3   1     7741.69     8034.13     69.13 o 
   2   3   1     1850.21     1845.23     15.12 o 
   3   3   1       31.85       29.64      0.53 o 
   4   3   1       25.76       28.56      0.59 o 
   5   3   1      201.20      193.63      2.29 o 
   6   3   1      249.70      232.67      3.63 o 
   7   3   1       62.99       67.99      2.12 o 
   8   3   1       21.84       23.61      1.82 o 
   9   3   1       10.90       14.06      1.20 o 
  10   3   1      289.95      350.44      6.82 o 
  11   3   1       23.57       32.23      4.56 o 
   1   4   1      304.28      274.89      3.59 o 
   2   4   1      769.41      790.79      5.03 o 
   3   4   1       81.17       67.24      0.89 o 
   4   4   1      680.96      688.75      8.37 o 
   5   4   1      174.74      146.84      5.03 o 
   6   4   1        4.25        3.21      0.40 o 
   7   4   1       90.91       78.89      2.31 o 
   8   4   1       27.81       28.36      1.52 o 
   9   4   1       38.47       41.89      2.02 o 
  10   4   1       64.59       60.63      2.86 o 
  11   4   1        7.20        8.71      2.48 o 
   0   5   1     4775.85     4878.74     15.80 o 
   1   5   1     1041.12     1006.57     14.78 o 
   2   5   1      686.76      652.25      4.14 o 
   3   5   1       32.08       33.68      0.63 o 
   4   5   1      195.57      203.02      1.71 o 
   5   5   1      691.34      633.49     21.21 o 
   6   5   1      251.54      251.66      4.98 o 
   7   5   1      667.25      681.04      7.66 o 
   8   5   1       16.68       16.59      1.20 o 
   9   5   1       13.71       13.45      1.17 o 
  10   5   1       55.96       53.81      6.01 o 
  11   5   1       13.06       10.32      2.46 o 
   1   6   1      458.06      447.30      4.51 o 
   2   6   1     2206.82     2316.50     24.37 o 
   3   6   1      302.45      299.43      2.75 o 
   4   6   1      779.85      813.66      8.03 o 
   5   6   1       24.78       22.97      1.01 o 
   6   6   1       70.01       71.42      1.67 o 
   7   6   1       82.64       79.63      2.09 o 
   8   6   1      151.85      170.23      3.69 o 
   9   6   1        0.09        1.06      0.51 o 
  10   6   1      151.56      161.25     11.60 o 
  11   6   1        7.00        5.41      1.98 o 
   0   7   1     1792.16     1945.11     14.09 o 
   1   7   1      350.21      362.00      4.09 o 
   2   7   1      961.01     1045.71      4.46 o 
   3   7   1      415.26      433.78      3.83 o 
   4   7   1       60.54       72.67      1.07 o 
   5   7   1       98.57       91.75      3.50 o 
   6   7   1       21.85       20.07      0.80 o 
   7   7   1        6.27        4.80      0.60 o 
   8   7   1       40.18       37.75      2.17 o 
   9   7   1       34.41       30.56      3.09 o 
  10   7   1       23.71       22.08      1.60 o 
   1   8   1      661.19      686.42      8.80 o 
   2   8   1      626.92      667.94      4.40 o 
   3   8   1      522.52      517.76      3.87 o 
   4   8   1       10.22       11.48      0.47 o 
   5   8   1      242.33      229.07     10.05 o 
   6   8   1       35.53       33.28      1.03 o 
   7   8   1      185.44      190.12      2.82 o 
   8   8   1       26.01       25.48      1.46 o 
   9   8   1       41.32       38.20      2.41 o 
  10   8   1        9.39        8.99      1.21 o 
   0   9   1      781.21      833.15      7.55 o 
   1   9   1      304.09      284.87      2.37 o 
   2   9   1       75.94       76.21      1.31 o 
   3   9   1      383.90      343.53     14.12 o 
   4   9   1       13.48       10.60      0.47 o 
   5   9   1      538.12      524.11     13.53 o 
   6   9   1       19.60       16.80      0.72 o 
   7   9   1      118.58      116.36      2.34 o 
   8   9   1       46.22       47.31      2.27 o 
   9   9   1        7.33        5.41      1.59 o 
  10   9   1       70.84       80.81      3.38 o 
   1  10   1      423.95      420.34      4.53 o 
   2  10   1        0.24        0.50      0.26 o 
   3  10   1      247.32      239.48      3.48 o 
   4  10   1      391.10      396.21      3.19 o 
   5  10   1       19.25       19.33      0.66 o 
   6  10   1      261.66      267.88      3.83 o 
   7  10   1       68.66       65.23      2.32 o 
   8  10   1       86.66       83.30      3.01 o 
   9  10   1       94.64       71.24      3.44 o 
  10  10   1       24.69       23.54      2.64 o 
   0  11   1      474.94      449.25      5.14 o 
   1  11   1      116.04      116.46      2.19 o 
   2  11   1      158.01      142.95      1.76 o 
   3  11   1      154.21      149.41      2.01 o 
   4  11   1        1.81        1.39      0.27 o 
   5  11   1       52.48       53.75      1.54 o 
   6  11   1      100.69       96.29      1.87 o 
   7  11   1       81.39       75.35      2.96 o 
   8  11   1      101.10      108.12      3.47 o 
   9  11   1       73.30       53.98      3.07 o 
  10  11   1        6.31        6.38      2.11 o 
   1  12   1      170.55      161.29      2.46 o 
   2  12   1       10.79        9.74      0.53 o 
   3  12   1        1.55        2.18      0.30 o 
   4  12   1       90.86       84.30      1.70 o 
   5  12   1      442.59      431.52      4.38 o 
   6  12   1       55.95       49.27      1.58 o 
   7  12   1       15.92       13.14      0.87 o 
   8  12   1        8.18        9.81      1.15 o 
   9  12   1      180.24      153.75      6.36 o 
   0  13   1      426.27      395.40      9.13 o 
   1  13   1      321.64      292.07     11.50 o 
   2  13   1       44.43       34.26      2.18 o 
   3  13   1      187.07      174.56      3.01 o 
   4  13   1       22.24       21.84      0.91 o 
   5  13   1      534.83      521.18      7.48 o 
   6  13   1       61.37       62.54      1.96 o 
   7  13   1      115.64      107.44      7.28 o 
   8  13   1       13.49       12.61      2.44 o 
   9  13   1        8.28        7.25      1.93 o 
   1  14   1      213.63      206.60      2.77 o 
   2  14   1     1005.39     1029.45     14.89 o 
   3  14   1      304.98      318.83      4.98 o 
   4  14   1       48.84       47.99      1.37 o 
   5  14   1       49.05       48.22      1.70 o 
   6  14   1       84.12       86.81      2.19 o 
   7  14   1       38.49       39.99      2.01 o 
   8  14   1       39.53       36.91      3.09 o 
   9  14   1       34.78       34.59      3.22 o 
   0  15   1     1497.34     1542.16     21.87 o 
   1  15   1      825.50      830.99     12.76 o 
   2  15   1      414.31      402.60      4.50 o 
   3  15   1      232.63      242.38      3.59 o 
   4  15   1      126.45      125.08      2.72 o 
   5  15   1       30.56       27.73      1.51 o 
   6  15   1       85.38       94.17      2.79 o 
   7  15   1        4.44        3.10      0.61 o 
   8  15   1        5.76        4.43      1.06 o 
   9  15   1       77.11       83.39      6.68 o 
   1  16   1      215.53      200.52      3.63 o 
   2  16   1      351.93      357.21      6.51 o 
   3  16   1      233.86      234.95      4.53 o 
   4  16   1       20.32       19.19      1.22 o 
   5  16   1        1.71        1.96      0.51 o 
   6  16   1        3.97        2.95      0.72 o 
   7  16   1        9.47        4.97      0.97 o 
   8  16   1        5.86        7.09      1.46 o 
   0  17   1      163.72      163.25      5.74 o 
   1  17   1      182.39      177.26      4.12 o 
   2  17   1       42.25       42.84      2.06 o 
   3  17   1      194.52      196.31      5.50 o 
   4  17   1      135.17      142.89      3.36 o 
   5  17   1       56.89       61.98      2.58 o 
   6  17   1       50.50       53.15      2.47 o 
   7  17   1       23.64       30.36      2.25 o 
   8  17   1       36.06       35.31      3.74 o 
   1  18   1       45.26       43.16      2.33 o 
   2  18   1       13.07       10.74      1.12 o 
   3  18   1       71.89       73.72      2.81 o 
   4  18   1       69.66       71.53      3.36 o 
   5  18   1       67.67       76.23      3.49 o 
   6  18   1       22.12       17.06      2.01 o 
   7  18   1        3.10        3.69      0.90 o 
   0  19   1       12.53        8.82      1.50 o 
   1  19   1       40.33       39.27      2.07 o 
   2  19   1        5.05        2.73      0.61 o 
   3  19   1       26.46       29.92      1.87 o 
   4  19   1        0.62        0.40      0.58 o 
   5  19   1       11.44       12.46      1.50 o 
   6  19   1       51.03       41.22      6.40 o 
   7  19   1       22.67       24.80      2.75 o 
   1  20   1        2.28        2.73      0.72 o 
   2  20   1       19.07       17.19      1.51 o 
   3  20   1        6.60        8.16      1.17 o 
   4  20   1       40.43       40.46      4.59 o 
   5  20   1       14.36       16.86      1.80 o 
   6  20   1       10.92        9.97      1.67 o 
   0  21   1       57.19       60.85      3.95 o 
   1  21   1       19.26       16.89      1.54 o 
   2  21   1        9.80        9.66      1.38 o 
   3  21   1       31.92       29.51      1.99 o 
   4  21   1       32.20       31.41      2.81 o 
   5  21   1       48.16       50.67      3.11 o 
   1  22   1       26.65       22.85      2.07 o 
   2  22   1       19.34       13.67      1.40 o 
   3  22   1       89.41      104.11      4.40 o 
   4  22   1       31.49       33.89      2.65 o 
   5  22   1       41.56       56.18      5.70 o 
   0  23   1       28.16       31.38      6.43 o 
   1  23   1       39.08       30.36      2.58 o 
   2  23   1       19.87       18.18      1.94 o 
   3  23   1       14.84       14.83      1.51 o 
   4  23   1      121.61      148.26      9.32 o 
   1  24   1       24.54       26.05      2.38 o 
   2  24   1        2.80        2.76      1.40 o 
   3  24   1      116.70      141.38      8.96 o 
   0   0   2    33094.91    28650.73    646.77 o 
   2   0   2     3227.24     3375.34     11.05 o 
   4   0   2      443.03      431.50      5.91 o 
   6   0   2       26.18       20.60      1.91 o 
   8   0   2       15.43       16.96      1.56 o 
  10   0   2       68.73       70.17      4.33 o 
   1   1   2     1692.63     1791.65     25.23 o 
   2   1   2      609.99      634.21      5.71 o 
   3   1   2     1062.81     1047.54      9.25 o 
   4   1   2       20.87       22.54      0.72 o 
   5   1   2      386.15      382.52      3.25 o 
   6   1   2      124.27      140.69      2.58 o 
   7   1   2       76.58       73.73      1.85 o 
   8   1   2       65.05       62.52      2.04 o 
   9   1   2       18.80       16.74      1.28 o 
  10   1   2      165.28      195.70      5.11 o 
   0   2   2     3583.56     3718.89     59.27 o 
   1   2   2     5742.32     6082.21     88.05 o 
   2   2   2      595.36      571.85      5.77 o 
   3   2   2      282.43      310.35      4.08 o 
   4   2   2       26.75       23.81      0.57 o 
   5   2   2      399.86      439.73      3.49 o 
   6   2   2        1.22        0.97      0.27 o 
   7   2   2       33.27       27.66      1.14 o 
   8   2   2        8.45        6.04      0.75 o 
   9   2   2       89.68       86.56      2.86 o 
  10   2   2        2.55        1.82      0.60 o 
  11   2   2        7.11       12.32      3.05 o 
   1   3   2      399.83      382.78     15.23 o 
   2   3   2     1747.01     1868.47     18.90 o 
   3   3   2      318.76      321.89      4.32 o 
   4   3   2      193.39      187.38      1.74 o 
   5   3   2      609.79      618.33      4.43 o 
   6   3   2      480.29      461.24      4.28 o 
   7   3   2      328.86      332.12      4.47 o 
   8   3   2      120.28      108.82      2.97 o 
   9   3   2       22.94       21.34      1.49 o 
  10   3   2      125.99      119.80     11.90 o 
  11   3   2        6.19       10.81      2.91 o 
   0   4   2      717.42      712.58      7.47 o 
   1   4   2      398.19      367.94     17.13 o 
   2   4   2      942.82      979.71     10.23 o 
   3   4   2       58.76       53.60      0.81 o 
   4   4   2      150.96      170.65      2.47 o 
   5   4   2       27.17       24.82      0.78 o 
   6   4   2       68.92       73.59      1.74 o 
   7   4   2      218.06      212.80      3.44 o 
   8   4   2      166.41      187.15      3.91 o 
   9   4   2        3.02        2.67      0.66 o 
  10   4   2       11.50       13.42      1.60 o 
  11   4   2       66.42       74.71      6.63 o 
   1   5   2     1308.31     1402.92     10.70 o 
   2   5   2      276.44      265.02     11.49 o 
   3   5   2     1061.38     1078.98     14.14 o 
   4   5   2      470.72      475.96      5.57 o 
   5   5   2      168.38      149.60      2.13 o 
   6   5   2      656.31      667.52      8.43 o 
   7   5   2      234.07      230.45      4.81 o 
   8   5   2      256.41      264.97      5.04 o 
   9   5   2        7.84        4.73      0.76 o 
  10   5   2       11.69       13.84      1.34 o 
   0   6   2     1934.68     2099.36     30.28 o 
   1   6   2     1476.85     1458.90     15.75 o 
   2   6   2      827.47      815.29      6.21 o 
   3   6   2      211.00      222.78      2.08 o 
   4   6   2      714.01      698.69      4.90 o 
   5   6   2       50.20       46.51      2.22 o 
   6   6   2       87.49       91.18      1.92 o 
   7   6   2       24.29       24.03      1.18 o 
   8   6   2       40.96       36.65      1.74 o 
   9   6   2        1.66        2.12      0.55 o 
  10   6   2        2.13        1.86      0.62 o 
   1   7   2      324.15      326.81      3.98 o 
   2   7   2     1970.45     2046.82     15.79 o 
   3   7   2     1058.75     1114.28     11.10 o 
   4   7   2      192.50      207.98      2.44 o 
   5   7   2       35.82       31.79      1.78 o 
   6   7   2        1.62        0.96      0.30 o 
   7   7   2      505.42      509.28      7.40 o 
   8   7   2        1.95        2.96      0.45 o 
   9   7   2       44.33       39.45      3.06 o 
  10   7   2       32.27       35.22      3.09 o 
   0   8   2     2051.51     2274.19     17.35 o 
   1   8   2     1420.36     1559.27      5.56 o 
   2   8   2      342.89      353.29      3.04 o 
   3   8   2      490.49      520.16      4.21 o 
   4   8   2       29.73       27.20      0.73 o 
   5   8   2      296.71      310.83      3.61 o 
   6   8   2       43.50       48.03      1.35 o 
   7   8   2      141.25      136.19      3.13 o 
   8   8   2       58.44       53.69      3.14 o 
   9   8   2        3.94        3.46      0.79 o 
  10   8   2        3.20        3.57      0.74 o 
   1   9   2      104.62      105.76      1.81 o 
   2   9   2      744.46      735.59      9.07 o 
   3   9   2      713.12      722.92      6.57 o 
   4   9   2      835.68      843.01      6.70 o 
   5   9   2      721.81      738.35     11.40 o 
   6   9   2       34.56       34.75      1.28 o 
   7   9   2      139.09      143.19      3.91 o 
   8   9   2        4.66        4.62      0.70 o 
   9   9   2       26.84       21.18      1.68 o 
  10   9   2       27.69       29.90      3.15 o 
   0  10   2        3.22        3.91      0.48 o 
   1  10   2     1187.12     1265.19     14.11 o 
   2  10   2      149.34      163.08      1.91 o 
   3  10   2      169.07      166.76      2.43 o 
   4  10   2      126.01      118.50      2.09 o 
   5  10   2      681.91      720.91     10.78 o 
   6  10   2      147.11      145.00      2.61 o 
   7  10   2      178.42      174.56      3.35 o 
   8  10   2        7.84        6.93      0.90 o 
   9  10   2       58.44       42.32      3.61 o 
  10  10   2       33.92       35.91      3.29 o 
   1  11   2       91.90       95.76      1.80 o 
   2  11   2       17.19       18.20      0.68 o 
   3  11   2       11.25        8.66      0.53 o 
   4  11   2      101.51      104.58      2.02 o 
   5  11   2      235.21      222.76      3.44 o 
   6  11   2      227.72      221.95      5.74 o 
   7  11   2      252.25      257.77      4.10 o 
   8  11   2      192.37      216.35      6.91 o 
   9  11   2       61.20       49.81      3.03 o 
  10  11   2       43.40       48.27      5.69 o 
   0  12   2       79.07       81.00      2.23 o 
   1  12   2      136.01      131.85      2.90 o 
   2  12   2       85.68       89.50      1.72 o 
   3  12   2        0.16        0.26      0.30 o 
   4  12   2      188.65      186.43      2.77 o 
   5  12   2       47.70       46.27      1.38 o 
   6  12   2      167.62      173.74      3.00 o 
   7  12   2       92.70       92.31      2.76 o 
   8  12   2      157.93      164.41      5.15 o 
   9  12   2        1.26        2.02      0.69 o 
   1  13   2       51.80       51.49      1.43 o 
   2  13   2      135.24      127.63      2.52 o 
   3  13   2      101.96      109.95      2.21 o 
   4  13   2      223.62      205.76      3.67 o 
   5  13   2       30.21       32.64      1.42 o 
   6  13   2      240.80      229.15      5.14 o 
   7  13   2       47.65       46.90      1.99 o 
   8  13   2       14.18       14.24      1.35 o 
   9  13   2      118.81      136.57      4.97 o 
   0  14   2       73.27       68.17      2.56 o 
   1  14   2      631.52      658.83      6.79 o 
   2  14   2      190.92      182.14      3.57 o 
   3  14   2      278.33      297.04      3.41 o 
   4  14   2      218.42      213.24      3.52 o 
   5  14   2      125.20      140.12      3.37 o 
   6  14   2       10.11       10.53      0.87 o 
   7  14   2       24.66       27.98      1.92 o 
   8  14   2        3.91        3.54      1.23 o 
   9  14   2       45.61       49.11      5.39 o 
   1  15   2      204.81      194.48      3.18 o 
   2  15   2       88.07       80.67      1.81 o 
   3  15   2      198.61      193.44      3.77 o 
   4  15   2       47.45       41.03      1.60 o 
   5  15   2       56.45       49.28      2.02 o 
   6  15   2        4.00        2.69      0.51 o 
   7  15   2       10.00        9.46      1.03 o 
   8  15   2       11.34       11.21      2.77 o 
   0  16   2      581.33      559.56      9.90 o 
   1  16   2      527.37      508.73      5.30 o 
   2  16   2      119.08      110.81      2.34 o 
   3  16   2       88.11       83.04      1.93 o 
   4  16   2       69.52       69.26      1.97 o 
   5  16   2       17.47       16.89      1.14 o 
   6  16   2       11.78       11.52      1.35 o 
   7  16   2       13.85       11.78      1.27 o 
   8  16   2       28.23       30.30      2.87 o 
   1  17   2       63.96       62.82      2.44 o 
   2  17   2      366.60      357.31      5.90 o 
   3  17   2      165.50      174.96      3.71 o 
   4  17   2      136.48      142.78      3.49 o 
   5  17   2       62.99       71.74      2.57 o 
   6  17   2       49.30       48.94      2.23 o 
   7  17   2        3.52        2.47      1.18 o 
   8  17   2       65.45       62.79      6.05 o 
   0  18   2       46.49       41.83      2.95 o 
   1  18   2       57.37       56.26      2.13 o 
   2  18   2       88.83       88.95      2.71 o 
   3  18   2      199.24      204.21      4.12 o 
   4  18   2       16.28       15.39      1.77 o 
   5  18   2       58.11       62.80      2.48 o 
   6  18   2       44.82       44.26      2.13 o 
   7  18   2       12.67       13.17      1.69 o 
   1  19   2       90.85       85.34      3.92 o 
   2  19   2        6.52        5.02      0.84 o 
   3  19   2      189.01      195.74      5.65 o 
   4  19   2       12.35       12.77      1.39 o 
   5  19   2       59.21       53.27      3.85 o 
   6  19   2       20.39       19.53      1.65 o 
   7  19   2       40.18       38.93      4.54 o 
   0  20   2       33.80       34.77      2.95 o 
   1  20   2        8.05        8.08      1.06 o 
   2  20   2       69.12       69.34      2.92 o 
   3  20   2       28.72       28.31      1.92 o 
   4  20   2       53.98       61.14      4.09 o 
   5  20   2       10.57        9.49      1.41 o 
   6  20   2       23.16       22.16      2.50 o 
   1  21   2        5.01        5.52      1.10 o 
   2  21   2       20.30       20.66      1.65 o 
   3  21   2       43.62       29.35      3.54 o 
   4  21   2       17.76       18.73      1.96 o 
   5  21   2        8.54       11.11      1.63 o 
   0  22   2      219.71      214.39     22.64 o 
   1  22   2       65.35       52.57      3.09 o 
   2  22   2       87.78       79.99     10.49 o 
   3  22   2        9.99        8.40      1.30 o 
   4  22   2       87.42       98.37      4.44 o 
   1  23   2       44.04       47.75      3.03 o 
   2  23   2       13.96       14.93      1.53 o 
   3  23   2      185.51      212.02      8.05 o 
   0  24   2       33.06       37.14      4.89 o 
   1  24   2        8.56        5.10      1.92 o 
   2  24   2       16.86       14.85      2.99 o 
   2   0   3       34.32       36.35      1.09 o 
   4   0   3       70.14       64.18      2.00 o 
   6   0   3      331.36      330.02      4.89 o 
   8   0   3      561.58      579.29     10.77 o 
  10   0   3       46.35       38.97      4.04 o 
   0   1   3     4423.04     4797.67     16.27 o 
   1   1   3     2663.39     2840.11     22.39 o 
   2   1   3      546.70      592.97      5.48 o 
   3   1   3      395.93      373.65      3.28 o 
   4   1   3       62.49       63.23      1.28 o 
   5   1   3      257.44      259.92      2.83 o 
   6   1   3       66.59       60.68      1.49 o 
   7   1   3      113.30      120.11      2.26 o 
   8   1   3      107.88      102.16      2.66 o 
   9   1   3        6.32        4.34      0.75 o 
  10   1   3       11.66        8.94      1.06 o 
   1   2   3       85.78       90.75      1.78 o 
   2   2   3      328.79      312.85      2.28 o 
   3   2   3      473.39      469.86      3.53 o 
   4   2   3      188.49      191.48      2.47 o 
   5   2   3       48.73       58.29      1.35 o 
   6   2   3       49.69       53.20      1.40 o 
   7   2   3      201.08      195.67      2.87 o 
   8   2   3       26.18       23.49      1.30 o 
   9   2   3      105.23      101.19      2.87 o 
  10   2   3       84.54       87.15      6.86 o 
   0   3   3      103.07       90.95      3.38 o 
   1   3   3      519.82      518.48      3.65 o 
   2   3   3      141.35      117.00      5.29 o 
   3   3   3        3.62        4.21      0.43 o 
   4   3   3       47.81       50.63      1.15 o 
   5   3   3       82.95       88.25      1.66 o 
   6   3   3       51.05       51.20      1.37 o 
   7   3   3       24.21       22.83      1.01 o 
   8   3   3       19.54       19.33      1.20 o 
   9   3   3       13.43       12.72      1.66 o 
  10   3   3       18.15       18.44      1.62 o 
   1   4   3      666.14      582.74     18.82 o 
   2   4   3      454.34      414.03      5.32 o 
   3   4   3     1228.16     1280.13     12.22 o 
   4   4   3      924.12      950.68     11.90 o 
   5   4   3      308.70      311.71      3.39 o 
   6   4   3      113.84      110.84      2.02 o 
   7   4   3      125.72      127.89      2.34 o 
   8   4   3      201.92      206.20      4.12 o 
   9   4   3      295.69      276.73     24.64 o 
  10   4   3       36.04       31.82      2.52 o 
   0   5   3      435.46      414.63      3.84 o 
   1   5   3      782.56      827.34      6.34 o 
   2   5   3      282.51      285.70      2.26 o 
   3   5   3       15.27       16.54      0.98 o 
   4   5   3       77.70       87.36      1.51 o 
   5   5   3      105.97      101.04      1.97 o 
   6   5   3      117.06      111.08      2.04 o 
   7   5   3      185.77      182.65      3.02 o 
   8   5   3        2.31        1.16      0.43 o 
   9   5   3       43.72       40.90      2.55 o 
  10   5   3       30.92       29.77      2.05 o 
   1   6   3      472.20      487.63      3.48 o 
   2   6   3     1745.96     1802.06     11.50 o 
   3   6   3      200.06      196.40      1.90 o 
   4   6   3      571.60      599.30      4.98 o 
   5   6   3       91.81       96.14      1.77 o 
   6   6   3       30.35       25.56      1.08 o 
   7   6   3       47.37       47.40      1.70 o 
   8   6   3       73.43       80.14      2.64 o 
   9   6   3       32.14       33.70      2.75 o 
  10   6   3       40.21       36.62      2.34 o 
   0   7   3     2671.25     3028.00     17.02 o 
   1   7   3      567.02      624.11      7.03 o 
   2   7   3      312.67      346.37      2.98 o 
   3   7   3       66.68       73.09      1.16 o 
   4   7   3      224.94      210.86      3.79 o 
   5   7   3      120.89      109.22      2.29 o 
   6   7   3      222.50      229.82      3.56 o 
   7   7   3       43.52       40.37      1.78 o 
   8   7   3       30.31       25.31      1.61 o 
   9   7   3       31.38       36.43      2.55 o 
  10   7   3        7.86        6.37      1.17 o 
   1   8   3       39.48       41.35      0.85 o 
   2   8   3     2264.78     2422.64     19.13 o 
   3   8   3       95.57       96.96      1.50 o 
   4   8   3      253.02      253.09      3.14 o 
   5   8   3       98.91       94.85      2.03 o 
   6   8   3       38.46       37.93      1.61 o 
   7   8   3       67.48       65.82      2.22 o 
   8   8   3       87.02       86.27      5.15 o 
   9   8   3       24.12       22.27      1.77 o 
  10   8   3        5.24        6.90      1.67 o 
   0   9   3      273.96      285.40      3.87 o 
   1   9   3       97.80       99.34      1.62 o 
   2   9   3       75.38       70.59      1.23 o 
   3   9   3      249.43      256.30      5.54 o 
   4   9   3      202.74      189.73      2.87 o 
   5   9   3      312.80      311.92      4.37 o 
   6   9   3       42.28       36.85      1.37 o 
   7   9   3       64.01       66.04      2.11 o 
   8   9   3       60.15       55.46      3.72 o 
   9   9   3       20.21       20.98      2.11 o 
  10   9   3       10.95       10.95      2.72 o 
   1  10   3      232.94      233.51      2.59 o 
   2  10   3       34.03       33.37      0.99 o 
   3  10   3       42.41       36.67      2.06 o 
   4  10   3       56.18       47.32      1.30 o 
   5  10   3      209.99      213.63      3.06 o 
   6  10   3      189.23      178.61      3.26 o 
   7  10   3       93.09       95.39      2.57 o 
   8  10   3       87.61       78.80      6.34 o 
   9  10   3        1.60        2.08      0.71 o 
   0  11   3       31.28       28.13      1.36 o 
   1  11   3      282.01      282.42      3.61 o 
   2  11   3       75.25       73.24      1.55 o 
   3  11   3       56.31       55.74      1.67 o 
   4  11   3      124.95      134.03      2.66 o 
   5  11   3        5.84        6.29      0.59 o 
   6  11   3       73.69       69.69      2.07 o 
   7  11   3       20.33       19.24      1.30 o 
   8  11   3      140.92      142.81     11.57 o 
   9  11   3        7.34        8.61      1.18 o 
   1  12   3       11.50        8.87      0.60 o 
   2  12   3      274.34      254.17      4.42 o 
   3  12   3        2.80        2.43      0.39 o 
   4  12   3       52.95       49.00      1.81 o 
   5  12   3       90.66       85.77      2.11 o 
   6  12   3       63.61       60.65      2.22 o 
   7  12   3       10.07        7.99      0.96 o 
   8  12   3      116.42      103.24     12.47 o 
   9  12   3      143.63      161.41      6.88 o 
   0  13   3       55.53       55.00      2.01 o 
   1  13   3       88.52       90.02      1.82 o 
   2  13   3       93.11       87.22      1.82 o 
   3  13   3       31.41       29.71      1.21 o 
   4  13   3       10.79        5.75      0.59 o 
   5  13   3       17.05       16.85      0.98 o 
   6  13   3      109.70      116.17      2.85 o 
   7  13   3      114.05      129.84      3.88 o 
   8  13   3       16.72       13.33      1.49 o 
   9  13   3       27.79       37.98      4.96 o 
   1  14   3      104.68      105.49      2.19 o 
   2  14   3      139.81      138.67      3.43 o 
   3  14   3      289.79      298.26      3.91 o 
   4  14   3       37.32       33.91      1.49 o 
   5  14   3       64.14       66.15      2.20 o 
   6  14   3       14.44       15.64      1.11 o 
   7  14   3       20.46       19.39      1.53 o 
   8  14   3       10.53       11.18      1.25 o 
   0  15   3      580.40      608.08     10.04 o 
   1  15   3      118.97      114.22      2.36 o 
   2  15   3      199.00      189.10      3.14 o 
   3  15   3       81.06       95.80      2.78 o 
   4  15   3       48.67       42.84      1.57 o 
   5  15   3        7.66        8.21      0.73 o 
   6  15   3       14.61       11.93      1.07 o 
   7  15   3        2.12        1.07      0.62 o 
   8  15   3        7.58        6.34      1.24 o 
   1  16   3       50.70       52.93      1.67 o 
   2  16   3       13.70        8.96      0.69 o 
   3  16   3      255.18      279.34      4.57 o 
   4  16   3       14.75       15.16      0.97 o 
   5  16   3       23.30       17.93      1.20 o 
   6  16   3       32.71       34.02      2.64 o 
   7  16   3       66.42       72.55      3.59 o 
   8  16   3        1.80        3.08      1.63 o 
   0  17   3      108.76      110.43      3.79 o 
   1  17   3       65.14       61.10      1.98 o 
   2  17   3       20.54       18.25      0.97 o 
   3  17   3      182.73      169.56     11.22 o 
   4  17   3       54.64       49.13      2.74 o 
   5  17   3       72.19       59.80      4.11 o 
   6  17   3       28.87       30.08      2.81 o 
   7  17   3        7.86        8.86      1.11 o 
   1  18   3       51.61       50.36      1.87 o 
   2  18   3       17.55       14.67      0.96 o 
   3  18   3      135.34      142.94      3.30 o 
   4  18   3       45.90       45.16      1.90 o 
   5  18   3       38.68       35.88      2.68 o 
   6  18   3       79.48       75.90      7.24 o 
   7  18   3       71.54       77.75      4.71 o 
   0  19   3       84.73       90.48      4.62 o 
   1  19   3      166.59      173.41      4.33 o 
   2  19   3       14.07       15.97      1.26 o 
   3  19   3       84.60       95.73      3.40 o 
   4  19   3       69.89       74.45      3.06 o 
   5  19   3       26.91       27.34      1.77 o 
   6  19   3       55.50       64.76      3.08 o 
   1  20   3        8.93        8.09      1.09 o 
   2  20   3      253.26      288.57      6.79 o 
   3  20   3       13.78       14.61      1.92 o 
   4  20   3      138.57      133.35     12.38 o 
   5  20   3        6.68        6.56      1.14 o 
   6  20   3       23.95       25.90      3.83 o 
   0  21   3      124.41      126.66     30.53 o 
   1  21   3       52.26       51.60      2.97 o 
   2  21   3       21.13       16.26      1.75 o 
   3  21   3       22.98       18.11      1.90 o 
   4  21   3       24.73       20.37      2.51 o 
   5  21   3        1.30        1.92      1.64 o 
   1  22   3       19.59       20.90      1.75 o 
   2  22   3       38.87       37.71      3.60 o 
   3  22   3       17.70       18.98      2.07 o 
   4  22   3       43.55       46.11      5.39 o 
   0  23   3        4.42        3.16      2.71 o 
   1  23   3       39.83       44.16      2.59 o 
   2  23   3        2.06        2.21      1.51 o 
   1  24   3       40.32       50.19      5.47 o 
   0   0   4      455.42      481.24      5.95 o 
   2   0   4        2.68        5.47      0.49 o 
   4   0   4       33.93       28.14      1.31 o 
   6   0   4        9.68        8.31      0.85 o 
   8   0   4       11.53        8.33      0.98 o 
  10   0   4       25.95       32.38      2.54 o 
   1   1   4      822.46      847.93      8.80 o 
   2   1   4      943.50      995.34      7.71 o 
   3   1   4      635.84      633.61      6.52 o 
   4   1   4       70.17       77.70      1.52 o 
   5   1   4      152.73      154.91      2.37 o 
   6   1   4       11.28        9.99      0.64 o 
   7   1   4      183.61      191.21      2.95 o 
   8   1   4       20.86       21.14      1.09 o 
   9   1   4       17.71       16.34      1.19 o 
  10   1   4       41.27       39.91      1.96 o 
   0   2   4       93.15       95.49      1.87 o 
   1   2   4     1982.68     2182.34     18.75 o 
   2   2   4      183.62      188.02      2.82 o 
   3   2   4      490.47      507.63      4.53 o 
   4   2   4      529.97      556.04      4.33 o 
   5   2   4       29.45       26.31      0.96 o 
   6   2   4      455.45      457.62      4.55 o 
   7   2   4       50.88       49.85      1.52 o 
   8   2   4       31.46       25.98      2.23 o 
   9   2   4        6.40        4.91      0.66 o 
  10   2   4       52.75       60.05      2.62 o 
   1   3   4      154.23      157.95      1.61 o 
   2   3   4      554.58      546.31     22.07 o 
   3   3   4       59.36       58.82      1.53 o 
   4   3   4      416.27      410.94      5.22 o 
   5   3   4      329.20      346.21      3.78 o 
   6   3   4     1180.20     1214.23     10.19 o 
   7   3   4      247.89      263.59      3.48 o 
   8   3   4      263.14      259.32      5.59 o 
   9   3   4       92.88       95.02      3.49 o 
  10   3   4       46.22       44.20      2.57 o 
   0   4   4      368.33      407.12      3.49 o 
   1   4   4       71.45       72.89      1.10 o 
   2   4   4      224.42      230.21      2.49 o 
   3   4   4      240.65      242.85      2.57 o 
   4   4   4       47.30       56.53      1.44 o 
   5   4   4      254.51      254.71      2.99 o 
   6   4   4      162.86      164.33      2.58 o 
   7   4   4       59.71       54.55      1.60 o 
   8   4   4      116.14      118.89      3.27 o 
   9   4   4       42.55       41.46      2.34 o 
  10   4   4        8.52        8.41      1.22 o 
   1   5   4      674.61      701.82      5.25 o 
   2   5   4      361.26      363.44      3.09 o 
   3   5   4      650.41      666.61      6.01 o 
   4   5   4       31.47       26.98      0.98 o 
   5   5   4       65.48       63.40      1.64 o 
   6   5   4      308.06      318.91      5.00 o 
   7   5   4      112.97      108.54      2.45 o 
   8   5   4       74.94       87.19      2.83 o 
   9   5   4      112.62      121.12      4.64 o 
  10   5   4       12.12       11.39      1.97 o 
   0   6   4      245.18      247.43      2.55 o 
   1   6   4     1235.34     1244.85     10.89 o 
   2   6   4        0.81        0.73      0.17 o 
   3   6   4       34.07       38.12      1.21 o 
   4   6   4       36.70       38.05      1.27 o 
   5   6   4      101.44      105.64      2.13 o 
   6   6   4      166.87      160.17      2.81 o 
   7   6   4       60.55       60.90      2.04 o 
   8   6   4       69.05       78.84      3.09 o 
   9   6   4       90.84       92.45      5.38 o 
  10   6   4       39.39       40.06      4.92 o 
   1   7   4      126.12      121.24      1.74 o 
   2   7   4      402.39      400.44      4.50 o 
   3   7   4      333.01      332.31      3.29 o 
   4   7   4      232.68      227.69      3.19 o 
   5   7   4      366.98      363.04      4.98 o 
   6   7   4       73.84       75.47      1.96 o 
   7   7   4      340.93      340.91      5.62 o 
   8   7   4       10.32       11.15      1.08 o 
   9   7   4       21.00       18.68      1.62 o 
   0   8   4     2702.25     2853.85     12.36 o 
   1   8   4      368.18      378.52      3.67 o 
   2   8   4      697.66      742.38      6.55 o 
   3   8   4      266.69      244.28     16.60 o 
   4   8   4        6.63        6.69      0.67 o 
   5   8   4       44.64       39.51      1.48 o 
   6   8   4       21.60       19.97      1.15 o 
   7   8   4        0.29        1.11      0.42 o 
   8   8   4       13.64       10.85      0.97 o 
   9   8   4        9.86        9.52      1.02 o 
   1   9   4       12.44       11.75      0.61 o 
   2   9   4      937.81      942.13     13.37 o 
   3   9   4       40.96       39.21      1.50 o 
   4   9   4      504.25      512.84      8.52 o 
   5   9   4       65.67       70.43      1.99 o 
   6   9   4        8.30        8.65      0.78 o 
   7   9   4       16.48       13.93      1.02 o 
   8   9   4       32.34       32.53      3.31 o 
   9   9   4       23.88       25.19      2.18 o 
   0  10   4      383.87      400.01      6.21 o 
   1  10   4      171.48      155.40      2.21 o 
   2  10   4       69.34       73.59      1.68 o 
   3  10   4      256.11      245.67      3.36 o 
   4  10   4       51.23       49.09      1.64 o 
   5  10   4       26.20       24.67      1.39 o 
   6  10   4      209.49      221.28      5.01 o 
   7  10   4       41.26       38.99      1.85 o 
   8  10   4       79.30       71.22      4.99 o 
   9  10   4       42.83       43.73      2.76 o 
   1  11   4      114.22      118.80      2.83 o 
   2  11   4      101.11      102.14      2.03 o 
   3  11   4      267.81      260.29      3.48 o 
   4  11   4      104.23      112.91      2.37 o 
   5  11   4      231.39      224.63      4.17 o 
   6  11   4       56.27       52.73      2.13 o 
   7  11   4      219.56      226.23      7.19 o 
   8  11   4       67.70       58.58      6.59 o 
   9  11   4       50.24       44.09      4.93 o 
   0  12   4      173.90      185.53      4.21 o 
   1  12   4       28.07       27.49      1.03 o 
   2  12   4      163.03      169.22      4.39 o 
   3  12   4      118.47      111.76      2.65 o 
   4  12   4       71.22       73.46      1.97 o 
   5  12   4       75.76       65.26      2.30 o 
   6  12   4       67.75       62.78      2.82 o 
   7  12   4       92.99      101.10      4.06 o 
   8  12   4        7.42        7.05      1.44 o 
   9  12   4        6.84        8.62      2.35 o 
   1  13   4       42.70       38.54      1.24 o 
   2  13   4       94.03       90.97      2.30 o 
   3  13   4       80.99       81.18      2.07 o 
   4  13   4       41.17       48.66      1.55 o 
   5  13   4        9.28        7.98      1.06 o 
   6  13   4       30.33       23.05      1.59 o 
   7  13   4       22.39       21.41      1.68 o 
   8  13   4       29.42       29.01      2.68 o 
   0  14   4      416.27      391.90      5.73 o 
   1  14   4       53.09       55.38      1.55 o 
   2  14   4       37.05       31.73      1.31 o 
   3  14   4       11.96       10.95      0.82 o 
   4  14   4       78.05       68.04      1.87 o 
   5  14   4       23.74       28.58      1.49 o 
   6  14   4       65.70       61.31      2.72 o 
   7  14   4       25.57       23.33      1.96 o 
   8  14   4       17.74       14.00      1.46 o 
   1  15   4       30.05       24.61      1.08 o 
   2  15   4       80.81       86.92      2.58 o 
   3  15   4      104.39       94.30      2.35 o 
   4  15   4       54.07       61.21      2.60 o 
   5  15   4        0.91        0.37      0.43 o 
   6  15   4       14.29       15.08      1.38 o 
   7  15   4       23.48       21.67      3.19 o 
   8  15   4        9.61        8.14      1.69 o 
   0  16   4      632.65      683.65     21.35 o 
   1  16   4      251.61      252.04      3.72 o 
   2  16   4      150.34      160.08      3.07 o 
   3  16   4       88.59       91.65      2.40 o 
   4  16   4        0.95        1.23      0.47 o 
   5  16   4       43.61       49.60      2.21 o 
   6  16   4        1.65        1.49      0.69 o 
   7  16   4       78.08       84.72      3.47 o 
   1  17   4       64.03       63.70      1.94 o 
   2  17   4       60.61       54.18      1.85 o 
   3  17   4      171.13      186.08      3.49 o 
   4  17   4      109.77      119.09      3.37 o 
   5  17   4      143.50      128.09      5.77 o 
   6  17   4       32.96       30.16      3.12 o 
   7  17   4       68.68       74.06      6.41 o 
   0  18   4       36.77       30.73      2.94 o 
   1  18   4       29.77       25.93      1.72 o 
   2  18   4       14.72       13.68      1.00 o 
   3  18   4      166.24      163.23      8.71 o 
   4  18   4       42.06       35.33      2.89 o 
   5  18   4       91.78       79.73      5.08 o 
   6  18   4        1.42        0.83      0.50 o 
   1  19   4       46.12       49.00      1.96 o 
   2  19   4        8.26        8.76      0.84 o 
   3  19   4      111.10      112.07      7.30 o 
   4  19   4       19.12       20.97      2.48 o 
   5  19   4       83.96       86.58      3.10 o 
   0  20   4       60.02       69.10      4.19 o 
   1  20   4       11.29        9.62      0.99 o 
   2  20   4       71.32       68.70      3.88 o 
   3  20   4       21.56       20.67      1.90 o 
   4  20   4       15.10       14.03      1.32 o 
   5  20   4        8.11        6.67      1.52 o 
   1  21   4        4.01        3.52      0.91 o 
   2  21   4       37.22       42.88      2.89 o 
   3  21   4        8.99        6.86      1.05 o 
   4  21   4       20.52       20.84      2.41 o 
   0  22   4      103.72      110.76      8.65 o 
   1  22   4      218.87      277.19      7.36 o 
   2  22   4      107.47      117.84      4.89 o 
   3  22   4       72.81       87.86      7.47 o 
   1  23   4       97.22      105.40      7.91 o 
   2   0   5       27.99       35.07      1.78 o 
   4   0   5       47.50       49.93      1.84 o 
   6   0   5       24.18       22.72      1.42 o 
   8   0   5       29.22       26.81      3.98 o 
  10   0   5       11.76       10.26      2.52 o 
   0   1   5      782.46      903.52      6.47 o 
   1   1   5     1470.83     1609.85      9.75 o 
   2   1   5      461.46      506.17      6.77 o 
   3   1   5      113.41      122.17      2.22 o 
   4   1   5       12.38       11.91      0.67 o 
   5   1   5      332.33      363.45      4.01 o 
   6   1   5       60.24       60.30      1.63 o 
   7   1   5        8.04        7.25      0.62 o 
   8   1   5        3.41        1.91      0.36 o 
   9   1   5       77.65       57.27      2.46 o 
  10   1   5        3.47        4.62      1.72 o 
   1   2   5      150.13      161.43      1.96 o 
   2   2   5       60.24       67.41      1.16 o 
   3   2   5       97.03       99.80      2.07 o 
   4   2   5       47.60       47.15      1.66 o 
   5   2   5       12.16       11.79      0.71 o 
   6   2   5       27.16       28.42      1.14 o 
   7   2   5      126.22      127.67      2.53 o 
   8   2   5       68.36       69.00      4.14 o 
   9   2   5       77.66       58.53      2.50 o 
  10   2   5       19.76       19.81      3.55 o 
   0   3   5       52.37       43.49      1.42 o 
   1   3   5      245.43      251.30      2.43 o 
   2   3   5       86.01       74.40      1.24 o 
   3   3   5       26.94       28.35      1.31 o 
   4   3   5      591.61      576.80      7.93 o 
   5   3   5       89.38       84.00      1.80 o 
   6   3   5      292.75      296.87      3.93 o 
   7   3   5      151.70      148.45      2.95 o 
   8   3   5       17.30       14.20      1.01 o 
   9   3   5       12.86        9.03      1.01 o 
  10   3   5       16.85       17.24      3.36 o 
   1   4   5       78.72       83.07      1.62 o 
   2   4   5      138.68      132.01      1.56 o 
   3   4   5      158.55      168.59      2.64 o 
   4   4   5      356.15      362.15      4.49 o 
   5   4   5      234.89      240.58      3.57 o 
   6   4   5       85.41       87.47      2.15 o 
   7   4   5       37.84       35.91      1.48 o 
   8   4   5       36.89       30.99      2.69 o 
   9   4   5       50.40       50.47      3.82 o 
   0   5   5     1031.73     1059.27     15.06 o 
   1   5   5      310.25      294.69      3.62 o 
   2   5   5       18.92       16.80      0.61 o 
   3   5   5       82.78       85.50      1.89 o 
   4   5   5      196.58      198.31      3.06 o 
   5   5   5       30.69       29.73      1.28 o 
   6   5   5       13.71       14.32      0.90 o 
   7   5   5       94.36       92.45      2.36 o 
   8   5   5       27.79       25.83      1.35 o 
   9   5   5       64.60       77.75      3.48 o 
   1   6   5       40.23       41.65      1.12 o 
   2   6   5       69.26       59.38      4.00 o 
   3   6   5        4.41        4.88      0.59 o 
   4   6   5      188.20      191.65      3.45 o 
   5   6   5       44.38       47.32      1.60 o 
   6   6   5      165.07      170.93      3.25 o 
   7   6   5      110.81      117.99      2.95 o 
   8   6   5       45.66       44.54      3.21 o 
   9   6   5       18.52       19.48      1.53 o 
   0   7   5      137.61      148.92      3.13 o 
   1   7   5      332.87      330.54      4.12 o 
   2   7   5      118.96       98.75      5.92 o 
   3   7   5      149.69      131.10      2.91 o 
   4   7   5      393.01      411.86      5.61 o 
   5   7   5       37.36       35.09      1.58 o 
   6   7   5      150.60      158.01      3.55 o 
   7   7   5       42.73       40.48      1.93 o 
   8   7   5       18.98       16.69      1.34 o 
   9   7   5        2.68        3.82      1.21 o 
   1   8   5      228.27      232.54      3.31 o 
   2   8   5      355.60      310.23     16.08 o 
   3   8   5      298.32      300.62      6.88 o 
   4   8   5       44.54       46.29      2.04 o 
   5   8   5       74.35       71.04      2.37 o 
   6   8   5       76.25       72.96      2.26 o 
   7   8   5       31.82       29.49      1.89 o 
   8   8   5       50.33       46.68      2.42 o 
   9   8   5        0.12        0.59      0.61 o 
   0   9   5       39.45       41.58      1.69 o 
   1   9   5      600.13      643.87     11.42 o 
   2   9   5      209.73      172.54      8.69 o 
   3   9   5       78.32       72.66      2.26 o 
   4   9   5      416.74      396.38      5.42 o 
   5   9   5       77.43       81.57      2.68 o 
   6   9   5       66.11       66.65      2.45 o 
   7   9   5       14.82       11.00      1.39 o 
   8   9   5       15.96       16.03      1.54 o 
   9   9   5        1.33        0.70      0.83 o 
   1  10   5       27.49       26.83      1.00 o 
   2  10   5       29.62       26.10      1.21 o 
   3  10   5      121.58      119.30      2.98 o 
   4  10   5        8.43        9.31      0.91 o 
   5  10   5       85.29       78.74      2.57 o 
   6  10   5       11.43       11.53      1.12 o 
   7  10   5       39.80       34.74      3.64 o 
   8  10   5       24.38       18.97      1.65 o 
   9  10   5        5.17        4.76      1.80 o 
   0  11   5      382.14      409.68      7.35 o 
   1  11   5     1094.18     1088.66      6.75 o 
   2  11   5      266.26      279.86      4.14 o 
   3  11   5       30.32       31.86      1.32 o 
   4  11   5      164.66      169.71      3.38 o 
   5  11   5       42.54       41.79      1.92 o 
   6  11   5       42.77       42.32      2.03 o 
   7  11   5       59.98       54.56      3.55 o 
   8  11   5      160.49      188.68      5.95 o 
   1  12   5        2.72        2.83      0.43 o 
   2  12   5      111.19      102.97      2.49 o 
   3  12   5       68.23       72.20      1.89 o 
   4  12   5       31.31       30.04      1.47 o 
   5  12   5       92.38       96.12      2.94 o 
   6  12   5       52.68       46.48      3.00 o 
   7  12   5       33.58       28.35      2.47 o 
   8  12   5       48.39       48.40      2.65 o 
   0  13   5      105.85       91.86      2.79 o 
   1  13   5        8.98       11.33      0.72 o 
   2  13   5      144.43      126.96      2.84 o 
   3  13   5      144.25      135.88      4.10 o 
   4  13   5       63.77       58.13      2.06 o 
   5  13   5      152.48      156.55      4.45 o 
   6  13   5        6.40        5.10      0.73 o 
   7  13   5       49.08       50.86      2.91 o 
   8  13   5        6.94        5.52      1.12 o 
   1  14   5       36.84       36.42      1.41 o 
   2  14   5      184.38      206.12      3.72 o 
   3  14   5      137.67      139.14      3.05 o 
   4  14   5       62.62       62.16      2.36 o 
   5  14   5       12.71       13.07      1.10 o 
   6  14   5        5.62        3.91      0.64 o 
   7  14   5       26.01       26.10      2.40 o 
   0  15   5       29.94       22.08      1.49 o 
   1  15   5      251.87      258.94      4.79 o 
   2  15   5       13.42        8.48      0.81 o 
   3  15   5        8.65        6.86      1.02 o 
   4  15   5       11.44       12.26      0.95 o 
   5  15   5       74.45       70.76      3.47 o 
   6  15   5       33.65       29.96      3.28 o 
   7  15   5       19.03       17.47      1.90 o 
   1  16   5       10.85       11.65      0.86 o 
   2  16   5       29.40       30.78      1.43 o 
   3  16   5       26.11       21.07      1.21 o 
   4  16   5       41.62       40.44      3.06 o 
   5  16   5       22.31       20.71      1.57 o 
   6  16   5       38.48       40.42      3.06 o 
   0  17   5       41.20       40.60      2.14 o 
   1  17   5       45.87       44.26      1.84 o 
   2  17   5        7.64        9.18      0.84 o 
   3  17   5      107.12      111.23      5.52 o 
   4  17   5       96.44       92.47      4.98 o 
   5  17   5      164.32      157.97     11.92 o 
   6  17   5       42.94       42.39      2.03 o 
   1  18   5       26.72       29.58      1.74 o 
   2  18   5        5.63        4.74      0.65 o 
   3  18   5       53.87       47.44      2.60 o 
   4  18   5      132.79      120.51      9.29 o 
   5  18   5       40.86       46.88      2.20 o 
   6  18   5       41.64       43.62      3.58 o 
   0  19   5       30.28       25.56      2.10 o 
   1  19   5        7.70        6.70      0.86 o 
   2  19   5        9.58        9.20      0.87 o 
   3  19   5        1.89        1.47      0.51 o 
   4  19   5       47.09       49.17      2.14 o 
   5  19   5       15.00       14.36      1.77 o 
   1  20   5       21.40       20.26      1.37 o 
   2  20   5       46.44       42.72      3.23 o 
   3  20   5        1.34        2.28      0.53 o 
   4  20   5        9.24        8.96      1.23 o 
   0  21   5       26.12       27.67      3.93 o 
   1  21   5        0.37        0.56      0.76 o 
   2  21   5        2.91        4.32      0.79 o 
   3  21   5       31.87       34.16      3.23 o 
   1  22   5       69.42       72.68      9.64 o 
   2  22   5      134.60      156.76      9.47 o 
   0   0   6      646.15      674.76     12.01 o 
   2   0   6      105.97      110.53      2.56 o 
   4   0   6      514.61      511.41      9.17 o 
   6   0   6      400.89      425.31      8.12 o 
   8   0   6      105.70      105.58      5.29 o 
   1   1   6      141.86      154.99      2.11 o 
   2   1   6       16.05       17.07      1.05 o 
   3   1   6      180.67      199.39      3.04 o 
   4   1   6       47.20       44.01      1.50 o 
   5   1   6       67.11       66.84      1.82 o 
   6   1   6       34.37       35.79      1.34 o 
   7   1   6      225.57      243.21      4.29 o 
   8   1   6       48.58       43.19      2.48 o 
   9   1   6       65.75       77.83      3.08 o 
   0   2   6       55.14       63.58      1.93 o 
   1   2   6      190.70      189.51      2.29 o 
   2   2   6       27.78       23.02      0.94 o 
   3   2   6      141.55      154.34      2.48 o 
   4   2   6      454.50      468.65      6.81 o 
   5   2   6        0.06        0.33      0.36 o 
   6   2   6      414.06      449.82      8.65 o 
   7   2   6       55.45       56.80      1.94 o 
   8   2   6       18.14       14.05      1.01 o 
   9   2   6       82.75       89.91      3.12 o 
   1   3   6      208.95      216.17      2.34 o 
   2   3   6       10.92       11.83      0.60 o 
   3   3   6      167.37      181.21      2.98 o 
   4   3   6      309.16      316.91      6.74 o 
   5   3   6       17.30       13.90      1.16 o 
   6   3   6      602.19      638.96      7.72 o 
   7   3   6       16.91       18.72      1.13 o 
   8   3   6       37.48       28.35      2.15 o 
   9   3   6       25.40       24.16      1.72 o 
   0   4   6      269.49      268.63      4.12 o 
   1   4   6      568.62      498.34     20.44 o 
   2   4   6      418.89      418.44      7.70 o 
   3   4   6       78.34       86.84      2.17 o 
   4   4   6       94.26       90.22      2.73 o 
   5   4   6      121.28      134.17      2.81 o 
   6   4   6      157.36      165.28      3.32 o 
   7   4   6        6.83        6.18      0.77 o 
   8   4   6       32.90       26.61      2.73 o 
   9   4   6       78.37       86.87      3.52 o 
   1   5   6        1.88        0.91      0.27 o 
   2   5   6       59.74       63.58      1.93 o 
   3   5   6       39.29       37.06      1.61 o 
   4   5   6      154.72      144.45      3.15 o 
   5   5   6      127.59      141.40      3.44 o 
   6   5   6      213.12      220.66      4.32 o 
   7   5   6        9.03        8.65      1.00 o 
   8   5   6       34.19       30.06      2.93 o 
   9   5   6      134.54      151.98      5.34 o 
   0   6   6      262.58      260.08      4.92 o 
   1   6   6     1593.05     1610.00     14.53 o 
   2   6   6      178.83      185.93      3.10 o 
   3   6   6       74.14       81.83      2.56 o 
   4   6   6      233.03      222.34      4.59 o 
   5   6   6       27.51       27.58      1.52 o 
   6   6   6      108.10      101.16      3.92 o 
   7   6   6        3.29        3.96      0.64 o 
   8   6   6        4.82        5.36      0.83 o 
   9   6   6       89.63      104.31     11.36 o 
   1   7   6       10.72        9.00      0.62 o 
   2   7   6      410.73      406.33      5.03 o 
   3   7   6      122.10      118.27      2.44 o 
   4   7   6      272.40      275.99      5.20 o 
   5   7   6      364.24      382.35      6.43 o 
   6   7   6       28.57       25.83      1.74 o 
   7   7   6        8.79        6.88      1.03 o 
   8   7   6       18.55       19.18      1.69 o 
   9   7   6       19.11       20.44      3.56 o 
   0   8   6     1831.65     1858.76     14.64 o 
   1   8   6      759.46      758.16     12.42 o 
   2   8   6      309.44      322.19      4.25 o 
   3   8   6      146.16      144.14      3.51 o 
   4   8   6       45.92       37.37      1.63 o 
   5   8   6       36.65       31.66      1.72 o 
   6   8   6       35.09       34.00      1.83 o 
   7   8   6        7.18        7.37      0.92 o 
   8   8   6       12.87       11.09      1.34 o 
   1   9   6       23.97       22.63      0.97 o 
   2   9   6      291.65      290.57      4.70 o 
   3   9   6       66.85       68.83      2.29 o 
   4   9   6       17.91       17.65      1.16 o 
   5   9   6        9.90        8.48      0.96 o 
   6   9   6        3.13        2.69      0.90 o 
   7   9   6        6.69        5.71      0.90 o 
   8   9   6       10.69       13.88      1.34 o 
   0  10   6      488.47      494.32      6.50 o 
   1  10   6      320.19      318.68      3.92 o 
   2  10   6      192.61      199.93      3.79 o 
   3  10   6      242.64      236.80      4.35 o 
   4  10   6      138.76      131.10      3.09 o 
   5  10   6       56.38       51.61      2.22 o 
   6  10   6       76.98       75.60      3.12 o 
   7  10   6      157.06      148.33     14.42 o 
   8  10   6       30.41       30.89      4.46 o 
   1  11   6      180.70      186.15      3.09 o 
   2  11   6       23.20       21.03      1.19 o 
   3  11   6      353.64      342.47      6.49 o 
   4  11   6        1.32        0.07      0.46 o 
   5  11   6      192.72      193.44      4.35 o 
   6  11   6       12.14       10.47      1.85 o 
   7  11   6      176.57      170.41     18.31 o 
   0  12   6       98.78      112.25      4.06 o 
   1  12   6       35.60       31.87      1.34 o 
   2  12   6       94.28       98.65      2.58 o 
   3  12   6       79.27       71.94      2.52 o 
   4  12   6       98.53       99.01      2.80 o 
   5  12   6      136.70      128.24      3.79 o 
   6  12   6       82.42       83.50      3.33 o 
   7  12   6      163.40      189.07      7.14 o 
   1  13   6        3.26        2.39      0.44 o 
   2  13   6       50.27       50.15      1.91 o 
   3  13   6       13.01        8.88      0.89 o 
   4  13   6      100.46      102.52      2.90 o 
   5  13   6       27.18       21.61      2.06 o 
   6  13   6        6.36        6.00      0.83 o 
   7  13   6       30.72       34.82      2.29 o 
   0  14   6      372.93      364.64      7.09 o 
   1  14   6       36.98       45.78      1.82 o 
   2  14   6      113.60      101.41      3.60 o 
   3  14   6       10.08       12.21      1.05 o 
   4  14   6        6.03        6.16      0.79 o 
   5  14   6        5.69        3.83      0.63 o 
   6  14   6       49.33       51.75      2.21 o 
   7  14   6       37.79       43.16      5.06 o 
   1  15   6        3.10        2.05      0.59 o 
   2  15   6       44.44       49.78      2.19 o 
   3  15   6       74.33       78.85      2.78 o 
   4  15   6       77.28       78.89      4.97 o 
   5  15   6       50.31       59.71      2.36 o 
   6  15   6       46.59       49.31      2.19 o 
   0  16   6       64.20       58.12      3.03 o 
   1  16   6       65.37       72.34      2.40 o 
   2  16   6       11.22        8.40      1.02 o 
   3  16   6       42.11       39.43      1.86 o 
   4  16   6       29.59       32.11      2.80 o 
   5  16   6       80.53       81.95      2.81 o 
   6  16   6       21.60       16.17      3.03 o 
   1  17   6        0.65        0.67      0.63 o 
   2  17   6       13.67       14.58      1.06 o 
   3  17   6       16.80       13.29      1.13 o 
   4  17   6       17.59       19.35      1.64 o 
   5  17   6       70.83       83.51      4.23 o 
   0  18   6       65.20       66.24      3.39 o 
   1  18   6       23.63       25.43      2.16 o 
   2  18   6        3.40        2.87      0.49 o 
   3  18   6       12.44       10.33      1.27 o 
   4  18   6       14.06       16.10      1.34 o 
   1  19   6       10.67        7.43      1.06 o 
   2  19   6       36.27       34.07      3.26 o 
   3  19   6       10.77        9.73      0.99 o 
   4  19   6       55.04       68.21      4.64 o 
   0  20   6      152.66      173.70      9.54 o 
   1  20   6       52.65       53.66      3.34 o 
   2  20   6      149.43      172.53      4.11 o 
   3  20   6       45.60       52.94      5.35 o 
   1  21   6        3.51        2.78      1.10 o 
   2   0   7       21.12       14.79      1.26 o 
   4   0   7       58.59       58.13      2.61 o 
   6   0   7      124.53      130.88      7.86 o 
   8   0   7       52.18       45.49      3.69 o 
   0   1   7      109.95      114.72      2.82 o 
   1   1   7      206.11      198.25      2.60 o 
   2   1   7       42.49       45.54      1.41 o 
   3   1   7       28.82       29.03      1.17 o 
   4   1   7       92.22       86.07      2.26 o 
   5   1   7       38.99       43.40      1.87 o 
   6   1   7      207.54      231.91      4.49 o 
   7   1   7       71.12       77.11      2.74 o 
   8   1   7       39.87       41.41      2.17 o 
   1   2   7       33.33       31.36      1.04 o 
   2   2   7      170.55      171.43      2.67 o 
   3   2   7      172.88      182.91      3.15 o 
   4   2   7       52.38       53.49      1.82 o 
   5   2   7       90.37       85.02      3.50 o 
   6   2   7        3.00        1.94      0.52 o 
   7   2   7       22.33       23.04      1.36 o 
   8   2   7       17.19       16.76      1.70 o 
   0   3   7      298.07      324.55      4.89 o 
   1   3   7       40.07       55.20      1.67 o 
   2   3   7       99.08       98.57      2.52 o 
   3   3   7      103.25      116.06      2.90 o 
   4   3   7      209.72      191.10      4.93 o 
   5   3   7        9.07        5.49      0.89 o 
   6   3   7      114.49      122.29      4.07 o 
   7   3   7        5.62        5.79      0.88 o 
   8   3   7        0.82        0.85      0.49 o 
   1   4   7       85.38       86.93      2.12 o 
   2   4   7        1.95        0.97      0.45 o 
   3   4   7      131.66      131.25      3.12 o 
   4   4   7       26.87       23.49      1.42 o 
   5   4   7      315.44      329.88      5.97 o 
   6   4   7       11.68       10.73      1.04 o 
   7   4   7       76.61       73.22      7.15 o 
   8   4   7       31.31       29.80      2.05 o 
   0   5   7      454.95      466.62      5.98 o 
   1   5   7      602.25      588.24      6.52 o 
   2   5   7       40.14       39.46      1.65 o 
   3   5   7      101.86       96.95      2.75 o 
   4   5   7       36.00       32.86      1.68 o 
   5   5   7       99.66      106.21      3.44 o 
   6   5   7       66.89       64.02      2.81 o 
   7   5   7       32.16       30.94      2.63 o 
   8   5   7        2.19        2.56      0.64 o 
   1   6   7       34.47       32.04      1.24 o 
   2   6   7      299.38      302.01      4.33 o 
   3   6   7       21.97       21.56      1.36 o 
   4   6   7        1.31        2.33      0.58 o 
   5   6   7        2.74        2.00      0.57 o 
   6   6   7       95.16       97.11      3.46 o 
   7   6   7        9.00       10.17      1.19 o 
   8   6   7       16.61       19.37      1.73 o 
   0   7   7      631.58      637.35     10.50 o 
   1   7   7      278.62      298.69      3.81 o 
   2   7   7      166.96      167.57      3.23 o 
   3   7   7      176.21      184.01      3.60 o 
   4   7   7      126.90      121.70      2.99 o 
   5   7   7       39.99       38.17      1.95 o 
   6   7   7        9.80        8.95      1.13 o 
   7   7   7        3.75        3.14      0.84 o 
   8   7   7        3.01        3.27      0.94 o 
   1   8   7      114.96      108.51      2.33 o 
   2   8   7      247.07      250.02      3.98 o 
   3   8   7      105.18      109.55      2.85 o 
   4   8   7       76.44       81.58      2.52 o 
   5   8   7        5.07        5.14      0.79 o 
   6   8   7       23.22       20.05      1.87 o 
   7   8   7        0.34        0.70      0.53 o 
   8   8   7       22.36       23.60      3.79 o 
   0   9   7      146.30      148.82      3.66 o 
   1   9   7       65.62       61.22      1.83 o 
   2   9   7       19.92       17.76      1.23 o 
   3   9   7       89.58       85.51      2.54 o 
   4   9   7      103.84      108.97      2.95 o 
   5   9   7       41.78       35.90      1.80 o 
   6   9   7       25.74       26.36      2.20 o 
   7   9   7       14.04       15.26      1.44 o 
   1  10   7       27.84       25.32      1.20 o 
   2  10   7       25.62       25.95      1.36 o 
   3  10   7       19.77       21.34      1.30 o 
   4  10   7       12.59       10.54      0.97 o 
   5  10   7       16.25       13.23      1.45 o 
   6  10   7       20.45       20.52      1.41 o 
   7  10   7        4.79        3.90      0.86 o 
   0  11   7       84.61       82.18      2.89 o 
   1  11   7      223.84      242.17      3.78 o 
   2  11   7       11.72        8.72      0.83 o 
   3  11   7       13.17       11.89      1.03 o 
   4  11   7      104.50       96.63      3.62 o 
   5  11   7        9.27        7.37      0.89 o 
   6  11   7       22.65       24.02      1.55 o 
   7  11   7        4.70        5.82      2.56 o 
   1  12   7        3.00        2.68      0.56 o 
   2  12   7       37.33       37.90      1.92 o 
   3  12   7       44.26       44.04      1.94 o 
   4  12   7       79.20       74.74      4.50 o 
   5  12   7       26.72       28.83      1.68 o 
   6  12   7       22.38       22.67      1.55 o 
   0  13   7       46.50       45.12      2.24 o 
   1  13   7       45.13       47.55      2.24 o 
   2  13   7        9.80        6.43      0.81 o 
   3  13   7       65.83       59.53      4.09 o 
   4  13   7       18.04       16.08      1.49 o 
   5  13   7       45.30       45.00      2.09 o 
   6  13   7       97.81      105.36      4.57 o 
   1  14   7        0.15        0.23      0.45 o 
   2  14   7        3.71        3.05      0.62 o 
   3  14   7        0.11       -0.49      0.49 o 
   4  14   7        1.59        1.37      0.58 o 
   5  14   7       11.35       12.83      1.15 o 
   0  15   7       20.51       23.41      2.02 o 
   1  15   7       58.76       57.16      2.37 o 
   2  15   7        0.44        1.60      0.58 o 
   3  15   7       62.36       62.41      2.46 o 
   4  15   7       42.67       44.69      2.11 o 
   5  15   7      135.39      155.34      5.83 o 
   1  16   7       13.97       12.16      1.08 o 
   2  16   7        6.87        6.90      0.88 o 
   3  16   7       36.27       41.08      2.22 o 
   4  16   7       36.95       36.83      1.94 o 
   0  17   7       62.16       60.38     14.03 o 
   1  17   7        6.73        8.76      0.93 o 
   2  17   7       26.94       23.74      1.53 o 
   3  17   7       85.46       97.73      3.13 o 
   1  18   7        2.35        1.62      0.62 o 
   2  18   7       29.90       31.20      1.81 o 
   0  19   7      124.61      145.42      6.69 o 
   1  19   7       49.61       56.41      2.59 o 
   0   0   8      128.50      136.23      4.94 o 
   2   0   8      142.65      153.74      6.30 o 
   4   0   8      155.28      157.42      7.77 o 
   6   0   8      169.50      180.19      6.69 o 
   8   0   8       34.03       36.90      4.66 o 
   1   1   8       67.58       61.93      1.58 o 
   2   1   8       46.87       44.61      1.64 o 
   3   1   8      114.88      109.74      2.89 o 
   4   1   8       46.80       43.56      2.75 o 
   5   1   8      117.80      121.16      3.73 o 
   6   1   8       53.37       56.12      3.10 o 
   7   1   8       49.53       48.62      3.01 o 
   0   2   8       35.24       31.81      1.90 o 
   1   2   8      144.32      136.01      3.03 o 
   2   2   8       19.51       16.73      1.30 o 
   3   2   8       13.09       11.90      1.02 o 
   4   2   8       36.32       35.96      1.77 o 
   5   2   8       65.81       57.53      2.60 o 
   6   2   8       44.14       44.50      3.13 o 
   7   2   8       30.64       29.00      2.87 o 
   1   3   8       63.13       67.07      2.20 o 
   2   3   8       56.51       55.26      2.34 o 
   3   3   8       63.25       75.21      2.81 o 
   4   3   8      151.46      152.85      4.11 o 
   5   3   8       69.70       64.07      4.11 o 
   6   3   8      106.55      118.12      4.53 o 
   7   3   8       15.75       15.98      1.80 o 
   0   4   8        1.67        0.78      0.44 o 
   1   4   8       16.88       17.20      1.07 o 
   2   4   8       41.12       35.76      1.88 o 
   3   4   8       21.85       24.16      1.59 o 
   4   4   8       38.70       32.27      1.72 o 
   5   4   8      104.60       97.74      5.11 o 
   6   4   8        2.85        3.67      0.70 o 
   7   4   8       71.35       82.48      3.45 o 
   1   5   8       78.33       81.51      2.29 o 
   2   5   8       41.00       40.75      1.85 o 
   3   5   8       86.84       95.78      3.31 o 
   4   5   8      252.15      256.61      4.87 o 
   5   5   8       43.96       44.30      2.92 o 
   6   5   8      145.72      122.18      9.67 o 
   7   5   8        7.52        7.96      1.19 o 
   0   6   8       67.59       65.63      2.89 o 
   1   6   8      648.44      679.43      8.78 o 
   2   6   8        1.95        1.83      0.51 o 
   3   6   8       34.34       29.07      1.52 o 
   4   6   8       71.76       69.19      2.59 o 
   5   6   8       23.56       23.18      1.58 o 
   6   6   8        6.51        4.88      1.10 o 
   7   6   8       20.28       21.23      2.09 o 
   1   7   8        2.89        2.37      0.46 o 
   2   7   8       37.13       35.93      1.80 o 
   3   7   8       47.35       43.81      1.88 o 
   4   7   8        8.09        7.83      0.88 o 
   5   7   8       55.12       50.72      3.00 o 
   6   7   8       23.91       20.41      1.70 o 
   7   7   8        7.51        7.65      2.40 o 
   0   8   8      497.88      549.24      9.28 o 
   1   8   8      117.71      122.76      3.20 o 
   2   8   8       34.73       37.44      1.85 o 
   3   8   8       29.15       28.62      1.57 o 
   4   8   8       47.07       38.96      2.13 o 
   5   8   8       30.11       24.70      1.61 o 
   6   8   8        7.08        7.14      0.87 o 
   1   9   8       61.21       58.12      2.65 o 
   2   9   8       28.58       26.58      1.59 o 
   3   9   8      220.65      241.50      4.51 o 
   4   9   8        9.96        8.58      0.94 o 
   5   9   8       70.02       65.33      3.89 o 
   6   9   8       36.26       37.60      1.97 o 
   0  10   8      238.69      246.89      6.03 o 
   1  10   8      245.13      263.17      5.42 o 
   2  10   8       48.82       48.83      1.94 o 
   3  10   8       48.18       41.39      2.23 o 
   4  10   8        4.50        3.96      0.71 o 
   5  10   8       37.89       38.58      1.96 o 
   6  10   8        4.80        6.95      1.65 o 
   1  11   8        4.77        3.91      0.86 o 
   2  11   8       24.82       20.82      1.29 o 
   3  11   8        7.28        4.72      1.17 o 
   4  11   8       25.86       23.03      1.49 o 
   5  11   8       45.97       42.08      2.06 o 
   0  12   8      168.42      190.78      6.72 o 
   1  12   8       17.70       16.47      1.15 o 
   2  12   8      223.63      247.98      5.65 o 
   3  12   8       72.10       77.21      2.67 o 
   4  12   8       85.31       92.38      3.32 o 
   5  12   8       19.89       20.95      1.48 o 
   1  13   8        9.45        9.84      0.96 o 
   2  13   8       45.89       43.38      3.96 o 
   3  13   8       24.78       25.95      1.62 o 
   4  13   8       45.30       51.68      2.28 o 
   0  14   8       79.21       93.52      7.66 o 
   1  14   8       65.31       65.75      8.42 o 
   2  14   8       17.33       15.17      1.23 o 
   3  14   8       21.94       21.32      2.00 o 
   4  14   8       14.61       17.89      4.23 o 
   1  15   8       15.96       11.33      1.07 o 
   2  15   8        4.07        4.03      0.68 o 
   3  15   8      126.81      141.00      4.46 o 
   0  16   8       44.47       43.49      2.95 o 
   1  16   8       42.80       42.63      2.04 o 
   2  16   8        1.48        1.77      0.72 o 
   1  17   8        0.70        0.07      0.90 o 
   2  17   8       18.56       16.88      3.28 o 
   2   0   9      266.00      246.99     10.59 o 
   4   0   9        4.35        2.19      0.93 o 
   6   0   9       33.75       43.95      5.25 o 
   0   1   9       59.29       54.44      3.45 o 
   1   1   9       21.67       14.97      1.82 o 
   2   1   9       39.16       34.12      2.52 o 
   3   1   9        6.41        6.11      0.88 o 
   4   1   9       14.95       11.41      2.04 o 
   5   1   9       81.82       93.56      4.05 o 
   6   1   9       15.68       16.80      2.34 o 
   1   2   9       47.39       44.93      2.15 o 
   2   2   9       75.75       83.94      3.06 o 
   3   2   9       74.66       80.20      3.05 o 
   4   2   9       59.23       53.95      6.19 o 
   5   2   9       95.85      101.28      3.61 o 
   6   2   9       93.53      106.16      3.86 o 
   0   3   9       55.02       60.19      3.51 o 
   1   3   9       96.83       95.00      3.14 o 
   2   3   9       16.77       23.82      1.67 o 
   3   3   9        0.03        0.93      0.54 o 
   4   3   9        3.66        5.07      0.86 o 
   5   3   9       12.43       15.94      1.52 o 
   6   3   9       12.17       10.66      1.24 o 
   1   4   9       71.90       73.64      2.82 o 
   2   4   9        5.52        3.24      0.87 o 
   3   4   9       90.91      103.83      3.54 o 
   4   4   9       54.35       43.56      2.11 o 
   5   4   9       72.26       68.19      5.86 o 
   6   4   9        8.09        8.41      1.64 o 
   0   5   9      144.90      144.71      5.60 o 
   1   5   9      138.97      155.65      4.13 o 
   2   5   9       96.34      101.43      3.44 o 
   3   5   9       13.54       14.42      1.23 o 
   4   5   9        0.79        0.70      0.45 o 
   5   5   9       32.77       28.11      1.86 o 
   6   5   9       62.69       66.25      4.38 o 
   1   6   9       62.67       63.48      2.39 o 
   2   6   9      204.82      222.12      5.17 o 
   3   6   9       61.83       59.07      2.74 o 
   4   6   9       31.35       25.97      1.55 o 
   5   6   9        1.84        1.25      0.53 o 
   6   6   9       47.70       53.16      5.48 o 
   0   7   9       34.07       34.29      3.65 o 
   1   7   9        7.36        6.91      0.88 o 
   2   7   9        0.34        0.03      0.48 o 
   3   7   9       10.92       12.79      1.11 o 
   4   7   9       21.79       17.11      1.97 o 
   5   7   9        8.24        9.21      1.05 o 
   6   7   9        8.16        9.89      2.63 o 
   1   8   9       22.05       20.22      1.44 o 
   2   8   9      117.10      122.87      3.97 o 
   3   8   9       40.65       35.37      1.80 o 
   4   8   9       16.51       14.69      1.21 o 
   5   8   9        2.23        2.17      0.56 o 
   0   9   9      159.05      175.28     10.11 o 
   1   9   9      303.50      318.79      6.28 o 
   2   9   9       19.31       15.89      1.31 o 
   3   9   9       45.57       32.90      1.76 o 
   4   9   9       12.06        9.29      0.99 o 
   5   9   9        9.53       11.98      2.97 o 
   1  10   9       25.11       20.39      2.70 o 
   2  10   9       24.93       17.39      1.38 o 
   3  10   9       24.86       18.64      1.37 o 
   4  10   9       42.02       40.28      2.03 o 
   0  11   9      144.50      103.49      8.80 o 
   1  11   9       49.85       40.37      3.41 o 
   2  11   9      144.36      126.05      6.52 o 
   3  11   9        9.42        8.41      0.95 o 
   4  11   9       71.43       81.12      7.63 o 
   1  12   9       15.64       15.07      1.31 o 
   2  12   9       29.53       30.47      1.93 o 
   3  12   9       44.72       44.29      2.60 o 
   0  13   9       80.26       89.52      6.78 o 
   1  13   9       75.89       82.93      3.68 o 
   2  13   9        3.39        2.29      0.76 o 
   3  13   9       16.73       15.84      3.10 o 
   1  14   9        7.10        9.15      1.50 o 
   2  14   9      122.19      118.21      5.92 o 
   1  15   9        0.76        0.57      0.83 o 
   2   0  10       55.58       40.66      4.49 o 
   4   0  10      107.85      108.45      8.06 o 
   1   1  10       38.57       36.08      3.00 o 
   2   1  10       62.77       46.67      3.48 o 
   3   1  10       90.80       68.03      4.36 o 
   4   1  10       69.39       74.33      4.67 o 
   0   2  10       10.76        9.54      2.27 o 
   1   2  10      212.91      214.06     27.74 o 
   2   2  10        0.17       -0.24      0.69 o 
   3   2  10       20.08       14.92      2.05 o 
   4   2  10       14.74       13.50      2.16 o 
   1   3  10       39.39       35.28      2.60 o 
   2   3  10       24.60       22.23      2.34 o 
   3   3  10      132.21      117.42     13.30 o 
   4   3  10       30.09       25.91      2.59 o 
   0   4  10      161.09      192.89      6.80 o 
   1   4  10       96.50      109.05      4.21 o 
   2   4  10      169.38      161.16     22.10 o 
   3   4  10       19.79       20.41      3.64 o 
   4   4  10       77.95       84.07      3.46 o 
   5   4  10       46.60       48.56      3.77 o 
   1   5  10       25.29       18.28      1.81 o 
   2   5  10        7.33        6.73      1.02 o 
   3   5  10       37.04       37.95      3.08 o 
   4   5  10        4.26        3.81      1.01 o 
   0   6  10       37.20       29.95      3.79 o 
   1   6  10        0.24        0.80      0.59 o 
   2   6  10       12.08       10.78      1.23 o 
   3   6  10        4.82        4.68      0.72 o 
   4   6  10        2.17        4.84      1.16 o 
   1   7  10        0.50        1.44      0.63 o 
   2   7  10       15.64       14.26      1.44 o 
   3   7  10        4.64        5.39      0.91 o 
   4   7  10        3.11        2.84      3.33 o 
   0   8  10      120.01       99.91     20.40 o 
   1   8  10        1.84        0.88      0.77 o 
   2   8  10       34.23       33.19      2.21 o 
   3   8  10       24.98       26.10      1.79 o 
   1   9  10        0.54        1.04      0.77 o 
   2   9  10       17.77       20.43      1.78 o 
   3   9  10       12.81       11.25      2.22 o 
   0  10  10       92.16      106.45      5.56 o 
   1  10  10       96.66      110.43      8.08 o 
   2  10  10       30.68       33.81      4.38 o 
   2   0  11       98.03      107.71      7.85 o 
   1   1  11        4.33        1.74      1.34 o 
   2   1  11        2.76        0.99      2.04 o 
   1   2  11       19.58       18.08      3.33 o 
   2   2  11       17.75       18.22      2.32 o 
   1   3  11       11.47        6.59      2.03 o 
   2   3  11       55.00       64.97      6.19 o 
   1   4  11       33.94       39.32      4.70 o 
   0   5  11       63.36       64.77      5.96 o 
   1   5  11      142.40      149.43      5.33 o 
                                                 
