# Supplementary material for: Crystal structure of di­cyclo­hexyl­ammonium nitrate(V)
Source: Acta Crystallogr E Crystallogr Commun. 2015 Oct 24;71(Pt 11):o878–9. doi: 10.1107/S2056989015019386 (PMC4645052; doi:10.1107/S2056989015019386)
Supplement: Supplementary file 3 [file e-71-0o878-Isup3.txt]

 
data_tr601
 
_audit_creation_method            SHELXL-2014
_chemical_name_systematic
;
 ?
;
_chemical_name_common             ?
_chemical_melting_point           ?
_chemical_formula_moiety          'C12 H24 N, N O3'
_chemical_formula_sum             'C12 H24 N2 O3' 
_chemical_formula_weight          244.33

loop_
 _atom_type_symbol
 _atom_type_description
 _atom_type_scat_dispersion_real
 _atom_type_scat_dispersion_imag
 _atom_type_scat_source
 'C'  'C'   0.0033   0.0016
 'International Tables Vol C Tables 4.2.6.8 and 6.1.1.4'
 'H'  'H'   0.0000   0.0000
 'International Tables Vol C Tables 4.2.6.8 and 6.1.1.4'
 'N'  'N'   0.0061   0.0033
 'International Tables Vol C Tables 4.2.6.8 and 6.1.1.4'
 'O'  'O'   0.0106   0.0060
 'International Tables Vol C Tables 4.2.6.8 and 6.1.1.4'
 
_space_group_crystal_system       orthorhombic
_space_group_IT_number            33
_space_group_name_H-M_alt         'P n a 21'
_space_group_name_Hall            'P 2c -2n'
 
_shelx_space_group_comment
;
The symmetry employed for this shelxl refinement is uniquely defined
by the following loop, which should always be used as a source of
symmetry information in preference to the above space-group names.
They are only intended as comments.
;
 
loop_
 _space_group_symop_operation_xyz
 'x, y, z'
 '-x, -y, z+1/2'
 '-x+1/2, y+1/2, z+1/2'
 'x+1/2, -y+1/2, z'
 
_cell_length_a                    8.436(2)
_cell_length_b                    18.682(5)
_cell_length_c                    8.427(3)
_cell_angle_alpha                 90
_cell_angle_beta                  90
_cell_angle_gamma                 90
_cell_volume                      1328.1(7)
_cell_formula_units_Z             4
_cell_measurement_temperature     100(2)
_cell_measurement_reflns_used     6847 
_cell_measurement_theta_min       3 
_cell_measurement_theta_max       29 
 
_exptl_crystal_description        'block' 
_exptl_crystal_colour             'colorless' 
_exptl_crystal_density_meas       ? 
_exptl_crystal_density_method     ?              
_exptl_crystal_density_diffrn     1.222          
_exptl_crystal_F_000              536
_exptl_transmission_factor_min    ?                                             
_exptl_transmission_factor_max    ?                                             
_exptl_crystal_size_max           0.450
_exptl_crystal_size_mid           0.410
_exptl_crystal_size_min           0.360
_exptl_absorpt_coefficient_mu     0.087
_shelx_estimated_absorpt_T_min    0.962
_shelx_estimated_absorpt_T_max    0.969
_exptl_absorpt_correction_type    'multi-scan' 
_exptl_absorpt_correction_T_min   0.831 
_exptl_absorpt_correction_T_max   1.000 
_exptl_absorpt_process_details     
;
CrysAlis RED, Oxford Diffraction Ltd.,
Version 1.171.33.66 (release 28-04-2010 CrysAlis171 .NET)
(compiled Apr 28 2010,14:27:37)
Analytical numeric absorption correction using a multifaceted crystal
			model based on expressions derived by R.C. Clark & J.S. Reid.
(Clark, R. C. & Reid, J. S. (1995). Acta Cryst. A51, 887-897)
;
 
_diffrn_ambient_temperature       100(2)
_diffrn_radiation_wavelength      0.71073
_diffrn_radiation_type            MoK\a
_diffrn_source                    'normal focus sealed tube'                       
_diffrn_measurement_device_type   'KUMA KM4 difractometer with CCD camera' 
_diffrn_measurement_method        '\w' 
_diffrn_detector_area_resol_mean  ? 
_diffrn_reflns_number             9001
_diffrn_reflns_av_unetI/netI      0.0240
_diffrn_reflns_av_R_equivalents   0.0321
_diffrn_reflns_limit_h_min        -9
_diffrn_reflns_limit_h_max        11
_diffrn_reflns_limit_k_min        -24
_diffrn_reflns_limit_k_max        22
_diffrn_reflns_limit_l_min        -11
_diffrn_reflns_limit_l_max        11
_diffrn_reflns_theta_min          3.254
_diffrn_reflns_theta_max          28.713
_diffrn_reflns_theta_full         25.500
_diffrn_measured_fraction_theta_max   0.964
_diffrn_measured_fraction_theta_full  0.997
_diffrn_reflns_Laue_measured_fraction_max    0.964
_diffrn_reflns_Laue_measured_fraction_full   0.997
_diffrn_reflns_point_group_measured_fraction_max   0.933
_diffrn_reflns_point_group_measured_fraction_full  0.993
_reflns_number_total              3193
_reflns_number_gt                 3068
_reflns_threshold_expression      'I > 2\s(I)'
_reflns_Friedel_coverage          0.815
_reflns_Friedel_fraction_max      0.897
_reflns_Friedel_fraction_full     0.989
 
_reflns_special_details
;
 Reflections were merged by SHELXL according to the crystal
 class for the calculation of statistics and refinement.
 
 _reflns_Friedel_fraction is defined as the number of unique
 Friedel pairs measured divided by the number that would be
 possible theoretically, ignoring centric projections and
 systematic absences.
;
 
_computing_data_collection        'CrysAlis PRO (Agilent, 2011)'
_computing_cell_refinement        'CrysAlis PRO (Agilent, 2011)'
_computing_data_reduction         'CrysAlis PRO (Agilent, 2011)'
_computing_structure_solution     'SHELXS-97 (Sheldrick, 2008)'
_computing_structure_refinement   'SHELXL-2014 (Sheldrick, 2014)'
_computing_molecular_graphics     ?
_computing_publication_material   ?
 
_refine_special_details
;
 ?
;
_refine_ls_structure_factor_coef  Fsqd
_refine_ls_matrix_type            full
_refine_ls_weighting_scheme       calc
_refine_ls_weighting_details
'w=1/[\s^2^(Fo^2^)+(0.0510P)^2^+0.1971P] where P=(Fo^2^+2Fc^2^)/3'
_atom_sites_solution_primary      ?
_atom_sites_solution_secondary    ?
_atom_sites_solution_hydrogens    mixed
_refine_ls_hydrogen_treatment     mixed
_refine_ls_extinction_method      none
_refine_ls_extinction_coef        .
_refine_ls_abs_structure_details
;
 Flack x determined using 1332 quotients [(I+)-(I-)]/[(I+)+(I-)]
 (Parsons, Flack and Wagner, Acta Cryst. B69 (2013) 249-259).
;
_refine_ls_abs_structure_Flack    0.2(6)
_chemical_absolute_configuration  unk
_refine_ls_number_reflns          3193
_refine_ls_number_parameters      162
_refine_ls_number_restraints      1
_refine_ls_R_factor_all           0.0381
_refine_ls_R_factor_gt            0.0368
_refine_ls_wR_factor_ref          0.0938
_refine_ls_wR_factor_gt           0.0925
_refine_ls_goodness_of_fit_ref    1.066
_refine_ls_restrained_S_all       1.066
_refine_ls_shift/su_max           0.000
_refine_ls_shift/su_mean          0.000
 
loop_
 _atom_site_label
 _atom_site_type_symbol
 _atom_site_fract_x
 _atom_site_fract_y
 _atom_site_fract_z
 _atom_site_U_iso_or_equiv
 _atom_site_adp_type
 _atom_site_occupancy
 _atom_site_site_symmetry_order  
 _atom_site_calc_flag
 _atom_site_refinement_flags_posn
 _atom_site_refinement_flags_adp
 _atom_site_refinement_flags_occupancy
 _atom_site_disorder_assembly
 _atom_site_disorder_group
N1 N 0.67959(17) 0.52360(8) 0.34329(18) 0.0174(3) Uani 1 1 d . . . . .
H1N H 0.575(3) 0.5332(11) 0.348(3) 0.021(5) Uiso 1 1 d . . . . .
H2N H 0.703(3) 0.5150(13) 0.245(3) 0.022(6) Uiso 1 1 d . . . . .
C11 C 0.7685(2) 0.58933(9) 0.3966(2) 0.0176(3) Uani 1 1 d . . . . .
H11 H 0.8845 0.5811 0.3802 0.021 Uiso 1 1 calc R U . . .
C21 C 0.7391(2) 0.60371(10) 0.5718(2) 0.0211(4) Uani 1 1 d . . . . .
H21A H 0.7773 0.5626 0.6354 0.025 Uiso 1 1 calc R U . . .
H21B H 0.6239 0.6091 0.5908 0.025 Uiso 1 1 calc R U . . .
C31 C 0.8251(2) 0.67192(10) 0.6242(2) 0.0238(4) Uani 1 1 d . . . . .
H31A H 0.7993 0.6821 0.7365 0.029 Uiso 1 1 calc R U . . .
H31B H 0.9410 0.6644 0.6164 0.029 Uiso 1 1 calc R U . . .
C41 C 0.7781(2) 0.73591(9) 0.5221(2) 0.0250(4) Uani 1 1 d . . . . .
H41A H 0.8414 0.7782 0.5537 0.030 Uiso 1 1 calc R U . . .
H41B H 0.6649 0.7472 0.5399 0.030 Uiso 1 1 calc R U . . .
C51 C 0.8054(2) 0.72025(10) 0.3457(2) 0.0258(4) Uani 1 1 d . . . . .
H51A H 0.7681 0.7614 0.2816 0.031 Uiso 1 1 calc R U . . .
H51B H 0.9202 0.7140 0.3258 0.031 Uiso 1 1 calc R U . . .
C61 C 0.7168(2) 0.65268(10) 0.2951(2) 0.0215(4) Uani 1 1 d . . . . .
H61A H 0.6012 0.6602 0.3069 0.026 Uiso 1 1 calc R U . . .
H61B H 0.7391 0.6424 0.1820 0.026 Uiso 1 1 calc R U . . .
C12 C 0.71259(19) 0.45455(9) 0.4304(2) 0.0175(3) Uani 1 1 d . . . . .
H12 H 0.6778 0.4601 0.5432 0.021 Uiso 1 1 calc R U . . .
C22 C 0.6140(2) 0.39582(9) 0.3533(2) 0.0203(3) Uani 1 1 d . . . . .
H22A H 0.6447 0.3907 0.2405 0.024 Uiso 1 1 calc R U . . .
H22B H 0.5003 0.4089 0.3575 0.024 Uiso 1 1 calc R U . . .
C32 C 0.6402(2) 0.32499(9) 0.4400(2) 0.0227(4) Uani 1 1 d . . . . .
H32A H 0.6010 0.3291 0.5504 0.027 Uiso 1 1 calc R U . . .
H32B H 0.5792 0.2867 0.3866 0.027 Uiso 1 1 calc R U . . .
C42 C 0.8155(2) 0.30514(9) 0.4419(2) 0.0228(4) Uani 1 1 d . . . . .
H42A H 0.8303 0.2607 0.5040 0.027 Uiso 1 1 calc R U . . .
H42B H 0.8516 0.2958 0.3320 0.027 Uiso 1 1 calc R U . . .
C52 C 0.9157(2) 0.36470(9) 0.5142(2) 0.0232(4) Uani 1 1 d . . . . .
H52A H 1.0292 0.3515 0.5073 0.028 Uiso 1 1 calc R U . . .
H52B H 0.8883 0.3701 0.6278 0.028 Uiso 1 1 calc R U . . .
C62 C 0.8888(2) 0.43628(9) 0.4285(2) 0.0208(3) Uani 1 1 d . . . . .
H62A H 0.9496 0.4746 0.4821 0.025 Uiso 1 1 calc R U . . .
H62B H 0.9265 0.4327 0.3175 0.025 Uiso 1 1 calc R U . . .
N2 N 0.27875(17) 0.55034(8) 0.4442(2) 0.0210(3) Uani 1 1 d . . . . .
O1 O 0.15367(16) 0.57839(8) 0.48828(18) 0.0326(4) Uani 1 1 d . . . . .
O2 O 0.3340(2) 0.49637(8) 0.51432(19) 0.0399(4) Uani 1 1 d . . . . .
O3 O 0.35572(17) 0.57518(8) 0.32933(18) 0.0320(3) Uani 1 1 d . . . . .
 
loop_
 _atom_site_aniso_label
 _atom_site_aniso_U_11
 _atom_site_aniso_U_22
 _atom_site_aniso_U_33
 _atom_site_aniso_U_23
 _atom_site_aniso_U_13
 _atom_site_aniso_U_12
N1 0.0173(7) 0.0176(7) 0.0173(7) -0.0027(6) -0.0018(6) 0.0012(5)
C11 0.0182(8) 0.0167(8) 0.0179(8) -0.0019(6) 0.0001(6) 0.0002(6)
C21 0.0258(9) 0.0204(8) 0.0170(8) -0.0014(6) -0.0011(7) -0.0019(7)
C31 0.0286(9) 0.0205(8) 0.0222(9) -0.0047(7) -0.0032(7) 0.0002(7)
C41 0.0275(9) 0.0181(8) 0.0296(9) -0.0026(7) -0.0015(8) 0.0011(7)
C51 0.0317(9) 0.0213(8) 0.0245(9) 0.0024(8) 0.0017(8) -0.0029(7)
C61 0.0254(9) 0.0201(8) 0.0191(8) 0.0020(6) -0.0004(7) 0.0002(6)
C12 0.0171(7) 0.0160(7) 0.0193(8) -0.0003(6) -0.0003(6) 0.0010(6)
C22 0.0174(8) 0.0191(8) 0.0244(8) -0.0026(7) -0.0013(7) -0.0009(6)
C32 0.0227(8) 0.0189(8) 0.0264(9) -0.0010(7) 0.0033(8) -0.0011(6)
C42 0.0238(8) 0.0191(8) 0.0254(9) -0.0002(7) 0.0029(8) 0.0017(6)
C52 0.0214(8) 0.0229(8) 0.0253(8) 0.0007(7) -0.0044(7) 0.0033(7)
C62 0.0179(8) 0.0200(8) 0.0245(9) -0.0008(7) -0.0029(7) 0.0003(6)
N2 0.0203(7) 0.0230(7) 0.0197(7) -0.0014(6) -0.0011(6) -0.0010(5)
O1 0.0197(6) 0.0373(8) 0.0409(9) -0.0079(7) 0.0035(6) 0.0044(6)
O2 0.0594(10) 0.0362(8) 0.0242(7) 0.0073(6) 0.0087(7) 0.0237(7)
O3 0.0302(7) 0.0398(8) 0.0261(7) 0.0082(6) 0.0052(6) -0.0001(6)
 
_geom_special_details
;
 All esds (except the esd in the dihedral angle between two l.s. planes)
 are estimated using the full covariance matrix.  The cell esds are taken
 into account individually in the estimation of esds in distances, angles
 and torsion angles; correlations between esds in cell parameters are only
 used when they are defined by crystal symmetry.  An approximate (isotropic)
 treatment of cell esds is used for estimating esds involving l.s. planes.
;
 
loop_
 _geom_bond_atom_site_label_1
 _geom_bond_atom_site_label_2
 _geom_bond_distance
 _geom_bond_site_symmetry_2
 _geom_bond_publ_flag
N1 C11 1.508(2) . ?
N1 C12 1.510(2) . ?
N1 H1N 0.90(2) . ?
N1 H2N 0.87(3) . ?
C11 C21 1.521(2) . ?
C11 C61 1.525(2) . ?
C11 H11 1.0000 . ?
C21 C31 1.531(2) . ?
C21 H21A 0.9900 . ?
C21 H21B 0.9900 . ?
C31 C41 1.525(3) . ?
C31 H31A 0.9900 . ?
C31 H31B 0.9900 . ?
C41 C51 1.532(3) . ?
C41 H41A 0.9900 . ?
C41 H41B 0.9900 . ?
C51 C61 1.528(3) . ?
C51 H51A 0.9900 . ?
C51 H51B 0.9900 . ?
C61 H61A 0.9900 . ?
C61 H61B 0.9900 . ?
C12 C22 1.523(2) . ?
C12 C62 1.525(2) . ?
C12 H12 1.0000 . ?
C22 C32 1.528(2) . ?
C22 H22A 0.9900 . ?
C22 H22B 0.9900 . ?
C32 C42 1.525(2) . ?
C32 H32A 0.9900 . ?
C32 H32B 0.9900 . ?
C42 C52 1.524(2) . ?
C42 H42A 0.9900 . ?
C42 H42B 0.9900 . ?
C52 C62 1.537(2) . ?
C52 H52A 0.9900 . ?
C52 H52B 0.9900 . ?
C62 H62A 0.9900 . ?
C62 H62B 0.9900 . ?
N2 O1 1.235(2) . ?
N2 O3 1.255(2) . ?
N2 O2 1.258(2) . ?
 
loop_
 _geom_angle_atom_site_label_1
 _geom_angle_atom_site_label_2
 _geom_angle_atom_site_label_3
 _geom_angle
 _geom_angle_site_symmetry_1
 _geom_angle_site_symmetry_3
 _geom_angle_publ_flag
C11 N1 C12 117.32(13) . . ?
C11 N1 H1N 108.3(14) . . ?
C12 N1 H1N 109.1(14) . . ?
C11 N1 H2N 108.9(16) . . ?
C12 N1 H2N 105.3(16) . . ?
H1N N1 H2N 108(2) . . ?
N1 C11 C21 110.61(14) . . ?
N1 C11 C61 108.81(14) . . ?
C21 C11 C61 111.16(14) . . ?
N1 C11 H11 108.7 . . ?
C21 C11 H11 108.7 . . ?
C61 C11 H11 108.7 . . ?
C11 C21 C31 110.42(15) . . ?
C11 C21 H21A 109.6 . . ?
C31 C21 H21A 109.6 . . ?
C11 C21 H21B 109.6 . . ?
C31 C21 H21B 109.6 . . ?
H21A C21 H21B 108.1 . . ?
C41 C31 C21 111.50(15) . . ?
C41 C31 H31A 109.3 . . ?
C21 C31 H31A 109.3 . . ?
C41 C31 H31B 109.3 . . ?
C21 C31 H31B 109.3 . . ?
H31A C31 H31B 108.0 . . ?
C31 C41 C51 111.00(15) . . ?
C31 C41 H41A 109.4 . . ?
C51 C41 H41A 109.4 . . ?
C31 C41 H41B 109.4 . . ?
C51 C41 H41B 109.4 . . ?
H41A C41 H41B 108.0 . . ?
C61 C51 C41 110.82(15) . . ?
C61 C51 H51A 109.5 . . ?
C41 C51 H51A 109.5 . . ?
C61 C51 H51B 109.5 . . ?
C41 C51 H51B 109.5 . . ?
H51A C51 H51B 108.1 . . ?
C11 C61 C51 110.16(15) . . ?
C11 C61 H61A 109.6 . . ?
C51 C61 H61A 109.6 . . ?
C11 C61 H61B 109.6 . . ?
C51 C61 H61B 109.6 . . ?
H61A C61 H61B 108.1 . . ?
N1 C12 C22 107.89(14) . . ?
N1 C12 C62 111.44(14) . . ?
C22 C12 C62 111.52(14) . . ?
N1 C12 H12 108.6 . . ?
C22 C12 H12 108.6 . . ?
C62 C12 H12 108.6 . . ?
C12 C22 C32 109.92(14) . . ?
C12 C22 H22A 109.7 . . ?
C32 C22 H22A 109.7 . . ?
C12 C22 H22B 109.7 . . ?
C32 C22 H22B 109.7 . . ?
H22A C22 H22B 108.2 . . ?
C42 C32 C22 110.86(14) . . ?
C42 C32 H32A 109.5 . . ?
C22 C32 H32A 109.5 . . ?
C42 C32 H32B 109.5 . . ?
C22 C32 H32B 109.5 . . ?
H32A C32 H32B 108.1 . . ?
C52 C42 C32 111.38(14) . . ?
C52 C42 H42A 109.4 . . ?
C32 C42 H42A 109.4 . . ?
C52 C42 H42B 109.4 . . ?
C32 C42 H42B 109.4 . . ?
H42A C42 H42B 108.0 . . ?
C42 C52 C62 111.42(15) . . ?
C42 C52 H52A 109.3 . . ?
C62 C52 H52A 109.3 . . ?
C42 C52 H52B 109.3 . . ?
C62 C52 H52B 109.3 . . ?
H52A C52 H52B 108.0 . . ?
C12 C62 C52 109.49(14) . . ?
C12 C62 H62A 109.8 . . ?
C52 C62 H62A 109.8 . . ?
C12 C62 H62B 109.8 . . ?
C52 C62 H62B 109.8 . . ?
H62A C62 H62B 108.2 . . ?
O1 N2 O3 121.14(16) . . ?
O1 N2 O2 121.00(17) . . ?
O3 N2 O2 117.85(16) . . ?
 
loop_
 _geom_torsion_atom_site_label_1
 _geom_torsion_atom_site_label_2
 _geom_torsion_atom_site_label_3
 _geom_torsion_atom_site_label_4
 _geom_torsion
 _geom_torsion_site_symmetry_1
 _geom_torsion_site_symmetry_2
 _geom_torsion_site_symmetry_3
 _geom_torsion_site_symmetry_4
 _geom_torsion_publ_flag
C12 N1 C11 C21 -57.04(19) . . . . ?
C12 N1 C11 C61 -179.42(14) . . . . ?
N1 C11 C21 C31 -178.10(14) . . . . ?
C61 C11 C21 C31 -57.1(2) . . . . ?
C11 C21 C31 C41 55.5(2) . . . . ?
C21 C31 C41 C51 -55.0(2) . . . . ?
C31 C41 C51 C61 55.8(2) . . . . ?
N1 C11 C61 C51 -179.78(14) . . . . ?
C21 C11 C61 C51 58.2(2) . . . . ?
C41 C51 C61 C11 -57.1(2) . . . . ?
C11 N1 C12 C22 -178.32(14) . . . . ?
C11 N1 C12 C62 -55.6(2) . . . . ?
N1 C12 C22 C32 -178.64(14) . . . . ?
C62 C12 C22 C32 58.67(19) . . . . ?
C12 C22 C32 C42 -56.8(2) . . . . ?
C22 C32 C42 C52 55.7(2) . . . . ?
C32 C42 C52 C62 -55.3(2) . . . . ?
N1 C12 C62 C52 -178.38(14) . . . . ?
C22 C12 C62 C52 -57.75(19) . . . . ?
C42 C52 C62 C12 55.7(2) . . . . ?
 
loop_
 _geom_hbond_atom_site_label_D 
 _geom_hbond_atom_site_label_H 
 _geom_hbond_atom_site_label_A 
 _geom_hbond_distance_DH 
 _geom_hbond_distance_HA 
 _geom_hbond_distance_DA 
 _geom_hbond_angle_DHA 
 _geom_hbond_site_symmetry_A 
N1 H1N O2  0.90(2) 2.56(2) 3.292(2) 138.5(18) .
N1 H1N O3  0.90(2) 2.01(2) 2.900(2) 166(2) .
N1 H2N O2  0.87(3) 1.98(3) 2.800(2) 157(2) 2_664
C11 H11 O1  1.00 2.45 3.346(2) 149.3 1_655
C12 H12 O3  1.00 2.52 3.455(3) 156.5 2_665
C22 H22B O2  0.99 2.53 3.309(2) 135.7 .
C62 H62A O1  0.99 2.59 3.506(2) 153.4 1_655
 
_refine_diff_density_max    0.213
_refine_diff_density_min   -0.175
_refine_diff_density_rms    0.044

_shelxl_version_number 2014-3

_shelx_res_file
;
TITL TR601 in Pna21
CELL 0.71073 8.436 18.682 8.427 90 90 90
ZERR 4 0.002 0.005 0.003 0 0 0
LATT -1
SYMM -x, -y, 0.5+z
SYMM 0.5-x, 0.5+y, 0.5+z
SYMM 0.5+x, 0.5-y, z
SFAC C H N O
UNIT 48 96 8 12
HTAB 2
ACTA 51
TEMP -173
SIZE 0.41 0.36 0.45

HTAB N1 O2
HTAB N1 O3
EQIV $1 -x+1, -y+1, z-1/2
HTAB N1 O2_$1
EQIV $2 x+1, y, z
HTAB C11 O1_$2
EQIV $3 -x+1, -y+1, z+1/2
HTAB C12 O3_$3
HTAB C22 O2
HTAB C62 O1_$2

CONF
L.S. 10
BOND $H
FMAP 2
PLAN 20

WGHT    0.051000    0.197100
FVAR       5.85611
MOLE   1
N1    3    0.679592    0.523602    0.343293    11.00000    0.01734    0.01761 =
         0.01728   -0.00273   -0.00176    0.00116
H1N   2    0.574550    0.533156    0.348181    11.00000    0.02139
H2N   2    0.702817    0.514974    0.245060    11.00000    0.02248
C11   1    0.768539    0.589327    0.396643    11.00000    0.01820    0.01670 =
         0.01795   -0.00187    0.00011    0.00021
AFIX  13
H11   2    0.884531    0.581142    0.380230    11.00000   -1.20000
AFIX   0
C21   1    0.739063    0.603712    0.571836    11.00000    0.02585    0.02040 =
         0.01698   -0.00140   -0.00106   -0.00190
AFIX  23
H21A  2    0.777286    0.562625    0.635399    11.00000   -1.20000
H21B  2    0.623855    0.609069    0.590787    11.00000   -1.20000
AFIX   0
C31   1    0.825136    0.671917    0.624156    11.00000    0.02863    0.02049 =
         0.02218   -0.00469   -0.00319    0.00021
AFIX  23
H31A  2    0.799255    0.682121    0.736489    11.00000   -1.20000
H31B  2    0.941038    0.664385    0.616373    11.00000   -1.20000
AFIX   0
C41   1    0.778107    0.735910    0.522086    11.00000    0.02746    0.01807 =
         0.02958   -0.00259   -0.00147    0.00111
AFIX  23
H41A  2    0.841439    0.778176    0.553747    11.00000   -1.20000
H41B  2    0.664851    0.747226    0.539917    11.00000   -1.20000
AFIX   0
C51   1    0.805353    0.720249    0.345709    11.00000    0.03174    0.02125 =
         0.02452    0.00244    0.00166   -0.00293
AFIX  23
H51A  2    0.768122    0.761357    0.281623    11.00000   -1.20000
H51B  2    0.920180    0.713976    0.325841    11.00000   -1.20000
AFIX   0
C61   1    0.716796    0.652682    0.295064    11.00000    0.02543    0.02008 =
         0.01910    0.00199   -0.00037    0.00020
AFIX  23
H61A  2    0.601238    0.660221    0.306888    11.00000   -1.20000
H61B  2    0.739086    0.642430    0.181985    11.00000   -1.20000
AFIX   0
C12   1    0.712588    0.454548    0.430446    11.00000    0.01712    0.01596 =
         0.01933   -0.00034   -0.00026    0.00102
AFIX  13
H12   2    0.677767    0.460082    0.543212    11.00000   -1.20000
AFIX   0
C22   1    0.613961    0.395820    0.353310    11.00000    0.01739    0.01908 =
         0.02439   -0.00261   -0.00125   -0.00092
AFIX  23
H22A  2    0.644746    0.390654    0.240524    11.00000   -1.20000
H22B  2    0.500296    0.408870    0.357453    11.00000   -1.20000
AFIX   0
C32   1    0.640195    0.324992    0.440016    11.00000    0.02272    0.01892 =
         0.02637   -0.00099    0.00330   -0.00111
AFIX  23
H32A  2    0.600987    0.329125    0.550365    11.00000   -1.20000
H32B  2    0.579168    0.286681    0.386578    11.00000   -1.20000
AFIX   0
C42   1    0.815543    0.305143    0.441887    11.00000    0.02378    0.01914 =
         0.02540   -0.00022    0.00294    0.00169
AFIX  23
H42A  2    0.830286    0.260669    0.504037    11.00000   -1.20000
H42B  2    0.851644    0.295842    0.332023    11.00000   -1.20000
AFIX   0
C52   1    0.915749    0.364698    0.514206    11.00000    0.02142    0.02294 =
         0.02531    0.00071   -0.00444    0.00326
AFIX  23
H52A  2    1.029213    0.351537    0.507250    11.00000   -1.20000
H52B  2    0.888301    0.370097    0.627798    11.00000   -1.20000
AFIX   0
C62   1    0.888823    0.436281    0.428496    11.00000    0.01791    0.01999 =
         0.02452   -0.00085   -0.00294    0.00029
AFIX  23
H62A  2    0.949638    0.474611    0.482113    11.00000   -1.20000
H62B  2    0.926537    0.432742    0.317525    11.00000   -1.20000
AFIX   0
MOLE   2
N2    3    0.278751    0.550335    0.444194    11.00000    0.02029    0.02299 =
         0.01970   -0.00137   -0.00115   -0.00103
O1    4    0.153671    0.578391    0.488276    11.00000    0.01969    0.03726 =
         0.04091   -0.00792    0.00345    0.00438
O2    4    0.333986    0.496367    0.514321    11.00000    0.05936    0.03619 =
         0.02415    0.00726    0.00873    0.02368
O3    4    0.355720    0.575182    0.329331    11.00000    0.03016    0.03976 =
         0.02612    0.00820    0.00517   -0.00006
HKLF 4

REM  TR601 in Pna21
REM R1 =  0.0368 for    3068 Fo > 4sig(Fo)  and  0.0381 for all    3193 data
REM    162 parameters refined using      1 restraints

END

WGHT      0.0508      0.2007

REM Instructions for potential hydrogen bonds
HTAB N1 N2
HTAB N1 O2
HTAB N1 O3
HTAB N1 O2_$1
HTAB C11 O1_$2
HTAB C61 O3
HTAB C12 O3_$3
HTAB C22 O2
HTAB C62 O1_$2

REM Highest difference peak  0.213,  deepest hole -0.175,  1-sigma level  0.044
Q1    1   0.8006  0.4432  0.4240  11.00000  0.05    0.21
Q2    1   0.7207  0.3205  0.4336  11.00000  0.05    0.18
Q3    1   0.6734  0.4202  0.3974  11.00000  0.05    0.18
Q4    1   0.9025  0.3927  0.4528  11.00000  0.05    0.17
Q5    1   0.6268  0.3618  0.4009  11.00000  0.05    0.17
Q6    1   0.9400  0.8113  0.6801  11.00000  0.05    0.16
Q7    1   0.8507  0.3383  0.4734  11.00000  0.05    0.15
Q8    1   0.7387  0.6246  0.3456  11.00000  0.05    0.15
Q9    1   0.6381  0.6557  0.3111  11.00000  0.05    0.14
Q10   1   0.8167  0.7093  0.5845  11.00000  0.05    0.14
Q11   1   0.7804  0.6403  0.5858  11.00000  0.05    0.13
Q12   1   1.0147  0.3308  0.5761  11.00000  0.05    0.13
Q13   1   0.6502  0.8276  0.3412  11.00000  0.05    0.13
Q14   1   0.9220  0.5175  0.6275  11.00000  0.05    0.13
Q15   1   0.5057  0.4281  0.3049  11.00000  0.05    0.13
Q16   1   0.5917  0.7156  0.6323  11.00000  0.05    0.13
Q17   1   0.5378  0.3029  0.4842  11.00000  0.05    0.13
Q18   1   0.6086  0.4424  0.3969  11.00000  0.05    0.13
Q19   1   0.4635  0.5572  0.3209  11.00000  0.05    0.12
Q20   1   0.7790  0.6825  0.3248  11.00000  0.05    0.12
;
_shelx_res_checksum   87656

_shelx_hkl_file
;
   0   0  -2 955140. 1532.38   1
   0   0   2 999246. 1587.64   3
   0   0  -3-7.03441 12.7566   1
   0   0   3-11.8384 14.4263   3
   0   0   4 16301.4 289.569   3
   0   0  -4 16511.2 284.436   1
   0   0  -5 60.0834 30.0490   1
   0   0   5 10.4099 22.5212   3
   0   0   6 23421.9 432.372   3
   0   0  -6 22602.6 419.757   1
   0   0   7 9.92345 21.0765   3
   0   0  -7-3.12292 22.2292   1
   0   0   8 4817.26 231.556   3
   0   0  -8 4480.36 218.186   1
   0   0   9 1.69642 39.5524   3
   0  -1  -2 12.7501 13.5420   1
   0   1  -2 1.74868 11.0008   1
   0  -1   2 1.89189 9.26192   3
   0   1   2-8.20115 10.7375   3
   0  -1   3 163180. 776.630   3
   0   1   3 164009. 792.763   3
   0   1  -4-8.15510 13.3550   1
   0  -1  -4 15.8473 19.7598   1
   0   1   4 13.6353 13.8072   3
   0  -1   4 4.63399 15.4035   3
   0  -1   5 30967.9 442.243   3
   0   1   5 31215.5 459.303   3
   0  -1  -5 30217.1 446.048   1
   0   1  -5 30830.2 420.735   1
   0   1   6-13.0161 20.4179   3
   0  -1   6 27.8407 28.6037   3
   0  -1  -6 2.09678 26.0844   1
   0   1  -6 10.6119 19.5055   1
   0   1   7 3681.72 190.258   3
   0  -1   7 3842.69 190.929   3
   0   1  -7 4060.67 187.900   1
   0  -1  -7 4045.06 200.253   1
   0   1  -8 12.7688 21.8896   1
   0  -1   8-2.40649 26.2280   3
   0   1   8 10.1791 22.0665   3
   0  -1  -8 0.96280 23.9019   1
   0   1   9 2067.22 164.366   3
   0  -1   9 1894.44 154.222   3
   0  -1  -9 1606.72 144.687   1
   0  -2  -1 14.7362 6.77371   4
   0  -2   1 30.8639 10.5535   3
   0  -2  -1 23.3405 12.4339   1
   0  -2  -2 124064. 640.067   1
   0   2  -2 128106. 448.420   1
   0   2   3-12.2839 15.1046   3
   0  -2   3-1.96166 9.87791   3
   0  -2  -3 6.45602 12.9856   1
   0   2  -3 8.08266 7.24982   1
   0  -2   4 3230.68 129.183   3
   0   2   4 3095.34 129.103   3
   0  -2  -4 3253.68 138.175   1
   0   2  -4 3395.78 116.401   1
   0   2  -5 18.5256 21.7594   1
   0  -2  -5 45.9574 25.7553   1
   0  -2   5-4.70985 21.6185   3
   0   2   6 2149.30 136.412   3
   0  -2  -6 2263.42 142.399   1
   0   2  -6 2078.26 118.161   1
   0  -2   6 2207.24 133.235   3
   0   2   7 44.0709 24.0328   3
   0  -2  -7 0.43692 32.5459   1
   0  -2   7 8.25061 29.7794   3
   0   2  -7 25.1132 24.1054   1
   0  -2   8 1003.30 105.141   3
   0   2   8 1044.25 111.365   3
   0  -2  -8 1216.83 122.103   1
   0  -2   9-4.76086 24.4293   3
   0   2   9-40.6934 35.4386   3
   0  -2  -9 22.1523 27.7374   1
   0   2  10 325.221 77.2689   3
   0  -3   0 17.9286 11.1109   4
   0  -3   1 25279.9 245.424   4
   0  -3   1 25476.0 230.186   3
   0  -3  -1 25746.6 230.023   4
   0  -3  -1 26043.6 252.362   1
   0  -3  -2 23.2810 12.7463   4
   0  -3   2 21.5894 10.1228   3
   0  -3  -2-0.26288 15.2053   1
   0  -3   2-17.9961 13.6821   4
   0  -3   3 2958.87 107.437   3
   0  -3  -3 3405.18 131.707   1
   0   3   3 3226.95 122.234   3
   0  -3   3 2874.03 113.862   4
   0   3   4 15.6759 14.7780   3
   0   3  -4 17.5493 12.6189   1
   0  -3   4 5.96371 19.9568   3
   0  -3  -4-22.1751 18.5019   1
   0   3  -5 1505.20 85.9078   1
   0  -3  -5 1587.29 111.000   1
   0   3   5 1354.35 97.8122   3
   0  -3   5 1484.16 98.3228   3
   0  -3   6 21.1132 23.2563   3
   0  -3  -6 10.6714 23.3920   1
   0   3   6-9.05824 25.9102   3
   0   3  -6 23.1886 17.2674   1
   0  -3  -7 11141.4 348.488   1
   0  -3   7 11326.3 333.026   3
   0  -3   7 10698.7 315.012   4
   0   3   7 11130.0 339.423   3
   0   3   8-20.9862 29.4450   3
   0  -3  -8 37.6266 29.0778   1
   0  -3   8 7.83194 26.4996   3
   0  -3  -9 2117.99 173.942   1
   0   3   9 1989.47 165.076   3
   0  -3 -10-21.1148 32.9757   1
   0   3  10-13.7997 23.3533   3
   0  -4   0 6084.82 98.5971   1
   0  -4   0 5310.19 118.093   4
   0  -4   1 36.5533 13.0297   3
   0  -4  -1-0.15264 10.4467   4
   0  -4  -1 18.6265 13.1617   1
   0  -4   1 23.9099 12.3661   4
   0  -4   2 23927.0 282.622   3
   0  -4  -2 24888.4 320.670   1
   0  -4   2 24178.3 298.107   4
   0  -4  -3 10.4298 21.9441   1
   0  -4   3 24.8135 17.5501   4
   0  -4   3 39.3691 17.8109   3
   0  -4  -3 17.2783 14.5075   4
   0   4  -3 14.1600 8.83948   1
   0   4  -4 13686.0 206.733   1
   0   4   4 14143.1 296.061   3
   0  -4  -4 14204.4 311.491   1
   0  -4   4 13756.5 272.007   3
   0  -4   4 13860.1 287.295   4
   0   4   5 9.92045 16.9984   3
   0   4  -5-8.58728 11.8865   1
   0  -4   5 27.7591 22.3453   4
   0  -4   5-3.16609 23.6291   3
   0  -4  -5-8.31048 17.4178   1
   0  -4   6 9467.60 284.399   4
   0  -4   6 9042.57 267.891   3
   0   4   6 8965.24 278.644   3
   0  -4  -6 9170.70 296.030   1
   0  -4  -7-12.4155 34.2527   1
   0  -4   7 16.8084 28.2094   4
   0  -4   7-0.26842 25.6597   3
   0   4   7-7.87354 22.7742   3
   0  -4   8 22.5539 20.5119   3
   0   4   8 24.0229 24.4550   3
   0  -4  -8 41.3586 46.5015   1
   0   4   9 22.9679 30.4952   3
   0  -4   9-30.2124 31.4010   3
   0  -4  -9-4.43624 38.0162   1
   0   4  10 6483.74 320.995   3
   0  -4 -10 6676.13 335.431   1
   0  -5   0 28.7288 14.6270   4
   0  -5   0-4.18670 9.72235   1
   0  -5  -1 165892. 737.423   1
   0  -5   1 166875. 789.440   4
   0  -5  -2 14.3323 19.3278   1
   0  -5   2 11.0662 12.7155   4
   0  -5  -2 5.34627 12.6655   4
   0  -5   2 53.2992 17.5594   3
   0  -5   3 13848.2 265.366   4
   0  -5  -3 14111.1 288.183   1
   0  -5   3 14097.0 253.979   3
   0  -5  -3 14430.3 245.146   4
   0   5   4 26.7323 28.0453   3
   0  -5   4 17.4266 16.5745   4
   0  -5  -4-16.2912 21.7254   1
   0   5  -4 21.5060 10.2468   1
   0  -5   4 20.9116 19.8146   3
   0  -5  -5 35376.0 548.754   1
   0  -5   5 35117.2 493.953   3
   0   5   5 38009.0 543.344   3
   0   5  -5 35568.2 370.476   1
   0  -5   5 37069.5 520.155   4
   0   5   6-26.2866 30.4112   3
   0  -5  -6-6.70897 34.7712   1
   0  -5   6-21.4898 24.9688   3
   0  -5   7 16135.5 397.736   4
   0   5   7 15486.6 409.327   3
   0  -5   7 15686.1 389.048   3
   0  -5  -7 16378.3 440.934   1
   0   5   8 73.1328 47.3221   3
   0  -5   8 24.7439 39.7974   3
   0  -5  -8 97.0161 37.5137   1
   0   5   9 4948.33 266.838   3
   0  -5  -9 4919.29 273.751   1
   0  -5 -10 36.4146 48.1084   1
   0   5  10 23.3688 47.2978   3
   0  -5 -11 2208.42 203.158   1
   0  -6   0 39586.1 395.188   4
   0  -6   0 37424.5 300.284   1
   0  -6   1-0.59736 12.5203   3
   0  -6  -1 2.69233 13.5227   4
   0  -6  -1 0.41915 15.4314   1
   0  -6   1 22.4753 13.4452   4
   0  -6  -2 73227.4 560.417   4
   0  -6   2 73513.0 615.994   4
   0  -6   2 70421.6 551.038   3
   0  -6  -2 69165.8 584.964   1
   0  -6  -3 20.6927 25.3468   1
   0  -6  -3 5.98884 17.0868   4
   0  -6   3-6.97254 14.8507   4
   0  -6   3 30.8184 11.1619   3
   0  -6   4 8297.44 234.472   4
   0   6  -4 8501.22 132.200   1
   0  -6  -4 8550.72 218.568   4
   0  -6   4 8184.75 221.685   3
   0  -6  -4 8521.42 256.193   1
   0  -6   5-25.5136 26.3767   4
   0  -6  -5 18.1688 37.1836   1
   0   6   5 7.08687 25.0248   3
   0  -6   5 23.6259 23.7419   3
   0   6   6 9261.14 298.987   3
   0  -6  -6 8287.60 297.525   1
   0  -6   6 9020.00 277.464   3
   0  -6   6 8830.63 278.378   4
   0   6   7 28.0717 38.6195   3
   0  -6  -7-7.60571 28.4184   1
   0  -6   7-5.83196 26.9816   3
   0  -6   7-0.43099 22.4765   4
   0  -6   8 2273.11 163.714   3
   0  -6  -8 2373.75 183.608   1
   0   6   8 2070.08 166.064   3
   0  -6  -9 12.9610 39.1521   1
   0   6   9 3.82038 33.5199   3
   0   6  10 1147.93 140.385   3
   0  -6 -10 889.207 125.962   1
   0  -7   0-8.99778 15.1565   4
   0  -7   0-1.70214 10.5372   1
   0  -7  -1 67517.2 560.317   4
   0  -7  -1 65624.3 519.646   1
   0  -7   1 68278.4 590.282   4
   0   7   1 65605.2 336.360   2
   0  -7   1 66083.2 540.480   3
   0  -7  -2 31.4346 20.2825   1
   0  -7   2 13.9100 14.6180   3
   0  -7   2 2.14368 22.8828   4
   0  -7  -2-17.9635 13.7195   4
   0  -7   3 102655. 753.497   3
   0  -7  -3 103816. 743.706   4
   0  -7  -4 16.0603 19.4701   4
   0  -7  -4 19.2788 29.0884   1
   0  -7   4 21.4283 18.7267   3
   0  -7   4 3.02379 16.2097   4
   0  -7   5 4997.22 195.811   3
   0  -7  -5 4914.03 217.060   1
   0   7   5 5452.13 219.708   3
   0  -7   5 4957.33 201.317   4
   0   7   6-2.28971 26.3639   3
   0  -7  -6 18.4378 41.4223   1
   0  -7   6 9.85499 21.1442   4
   0  -7   7 21987.0 478.865   3
   0  -7  -7 20667.0 519.462   1
   0   7   7 21450.5 492.083   3
   0  -7   7 22610.5 492.125   4
   0  -7   8-21.8800 26.1094   3
   0   7   8-5.72942 24.4538   3
   0  -7  -9 1296.82 147.442   1
   0   7   9 1047.88 129.127   3
   0  -7 -10-39.8062 27.3140   1
   0   7  10 24.8853 33.9193   3
   0  -8   0 42017.2 362.594   1
   0  -8   0 40227.0 473.111   4
   0   8   1 14.0409 10.7547   2
   0  -8  -1-10.4700 13.1795   4
   0  -8   1 23.7331 24.1120   4
   0  -8  -1-31.3943 16.7899   1
   0  -8   1 6.77037 6.96850   1
   0  -8   1 18.5251 19.6288   3
   0  -8   2 78126.2 640.785   3
   0  -8  -2 76943.2 645.491   4
   0  -8   3 0.53516 26.0620   4
   0  -8   3 25.6245 14.2947   3
   0  -8  -3 1.86492 18.9226   1
   0  -8  -3 11.5640 16.4192   4
   0  -8   4 98588.1 829.849   3
   0  -8  -4 97252.9 781.973   4
   0  -8  -4 96580.6 905.850   1
   0  -8   4 96616.0 868.484   4
   0  -8  -5 8.90615 28.8909   1
   0  -8   5-10.4987 18.8338   3
   0  -8   5-17.7298 32.2871   4
   0   8   6 62354.7 814.522   3
   0  -8  -6 64245.9 872.241   1
   0  -8   6 63605.6 792.813   4
   0  -8  -7 67.0856 52.7830   1
   0  -8   7 18.5632 29.2896   3
   0  -8   7-8.44470 27.1488   4
   0   8   7 61.6253 37.9309   3
   0  -8   8 19142.6 481.767   3
   0   8   8 18044.9 495.557   3
   0  -8  -8 18971.9 539.360   1
   0  -8  -9 7.12518 41.5099   1
   0   8   9 4.55253 29.0107   3
   0   8  10 4060.40 267.108   3
   0  -8 -10 2669.15 230.013   1
   0  -9   0-6.54221 15.5328   4
   0  -9   0 8.52193 12.5358   1
   0  -9  -1 28519.7 416.314   4
   0  -9   1 28651.9 430.078   4
   0   9   1 27834.4 263.502   2
   0  -9  -1 29262.3 379.032   1
   0  -9   2 41.0357 26.6590   4
   0  -9  -2-6.00560 20.7930   1
   0  -9  -2 11.9172 12.9138   4
   0  -9   2 5.11655 19.3079   3
   0  -9  -3 9766.94 253.995   4
   0  -9   3 9540.44 274.995   4
   0  -9   3 10038.0 255.940   3
   0  -9  -3 9511.92 272.025   1
   0  -9  -4 14.4596 22.2533   4
   0  -9   4 5.57752 20.0101   3
   0  -9  -4 64.0785 39.1158   1
   0  -9   4 9.58986 27.1893   4
   0  -9  -5 1347.78 125.571   1
   0  -9   5 1433.74 111.851   3
   0  -9   5 1338.42 116.844   4
   0  -9  -5 1511.10 108.619   4
   0  -9  -6 30.4119 42.6255   1
   0   9   6 3.47649 24.7136   3
   0  -9   6-31.3965 30.2942   4
   0  -9   6-13.5831 23.0516   3
   0   9   7 4941.60 247.375   3
   0  -9  -7 5279.18 274.670   1
   0  -9   7 4983.97 232.534   3
   0  -9   7 5131.17 248.001   4
   0  -9   8 24.1942 30.4083   3
   0   9   8 8.06719 25.5970   3
   0  -9  -8-29.6719 40.9120   1
   0  -9  -9 6340.02 338.123   1
   0   9   9 5650.54 302.180   3
   0   9  10 76.9677 47.1314   3
   0  -9 -10 24.2774 48.1834   1
   0 -10   0 136.228 26.0406   1
   0 -10   0 211.316 42.8835   4
   0 -10   1 1.05273 8.45425   1
   0 -10  -1 3.92456 12.3999   1
   0 -10  -1 9.38942 16.5505   4
   0 -10   1 1.56594 20.3269   4
   0  10   1-0.33400 7.90045   2
   0 -10   2 153.833 32.0031   3
   0 -10  -2 112.410 30.7203   4
   0 -10   2 139.472 37.5248   4
   0 -10  -2 123.796 30.6851   1
   0 -10  -3 2.35463 15.8885   4
   0 -10   3 15.0332 21.2801   3
   0 -10   3 27.9154 27.4218   4
   0 -10  -3 7.81575 22.6425   1
   0 -10  -4 13983.4 366.595   1
   0 -10   4 13834.0 369.741   4
   0 -10  -4 12965.4 316.426   4
   0 -10   4 13892.0 333.025   3
   0 -10   5-13.5373 28.0332   4
   0 -10  -5 37.8908 26.8402   4
   0 -10   5 4.45376 20.8455   3
   0 -10  -5 54.4706 40.4781   1
   0 -10   6 16709.9 413.420   3
   0 -10  -6 16542.0 462.863   1
   0 -10   6 17454.4 454.030   4
   0  10   6 16706.3 447.572   3
   0 -10   7-6.82688 25.5479   4
   0 -10  -7 42.4178 45.5133   1
   0  10   7 42.4092 45.2066   3
   0 -10   7-14.0066 23.3813   3
   0 -10  -8 8581.78 377.224   1
   0 -10   8 8202.40 338.215   4
   0  10   8 8502.32 355.863   3
   0 -10  -9 17.0708 36.3120   1
   0  10   9-48.5229 48.4647   3
   0 -10 -10 3658.21 276.363   1
   0  10  10 3603.95 260.811   3
   0 -11   0 7.06477 14.3501   1
   0 -11   0 22.3058 24.3317   4
   0 -11  -1 15494.5 342.022   4
   0 -11   1 15447.2 351.158   4
   0 -11  -1 16118.1 304.967   1
   0 -11   1 15345.4 209.473   1
   0  11   1 14700.3 219.888   2
   0 -11   2 31.1681 21.5185   3
   0 -11  -2 1.92812 19.9101   1
   0 -11   2 31.2584 26.1936   4
   0 -11  -2 68.3446 26.8736   4
   0 -11   3 939.589 87.8589   3
   0 -11   3 938.900 96.6669   4
   0 -11  -3 908.625 87.2215   4
   0 -11  -3 1058.51 100.115   1
   0 -11   4 8.41034 27.4587   4
   0 -11   4 12.0345 22.1150   3
   0 -11  -4 36.1848 34.0021   1
   0 -11  -4 5.74388 22.2469   4
   0 -11   5 14580.9 375.092   3
   0 -11   5 14188.9 409.438   4
   0 -11  -5 13736.9 350.785   4
   0 -11  -5 13297.1 398.801   1
   0 -11  -6 15.8655 46.7212   1
   0 -11   6-32.7342 21.6272   3
   0 -11   6-60.5129 25.6026   4
   0 -11   7 2983.57 190.044   3
   0  11   7 2513.79 189.990   3
   0 -11   7 2796.46 199.554   4
   0 -11  -7 2886.75 211.377   1
   0 -11   8 23.8957 37.9279   4
   0 -11  -8 93.4962 56.6820   1
   0  11   8-2.65024 38.2509   3
   0 -11  -9 3850.76 273.504   1
   0  11   9 3250.54 233.659   3
   0  11  10 24.4902 50.7294   3
   0 -12   0 25885.8 463.998   4
   0 -12   0 26716.7 356.029   1
   0 -12   1 17.1639 24.0338   4
   0  12   1 37.1418 16.8269   2
   0 -12  -1 13.3592 18.4179   1
   0 -12  -1 15.0021 20.2876   4
   0 -12   2 2898.61 155.002   3
   0 -12  -2 2837.75 152.467   4
   0 -12   2 2707.38 158.581   4
   0 -12  -2 2602.67 144.602   1
   0 -12  -3 49.1491 34.9078   1
   0 -12   3 50.0265 36.5252   4
   0 -12   3-4.86663 24.5919   3
   0 -12  -3 25.6628 20.5449   4
   0 -12  -4 5986.21 231.184   4
   0 -12  -4 6863.72 273.982   1
   0 -12   4 6237.86 262.312   4
   0 -12   4 6297.93 238.550   3
   0 -12  -5-26.3470 26.3424   4
   0 -12  -5 33.8387 41.2484   1
   0 -12   5 11.2145 21.7210   3
   0 -12   5 15.9216 28.3538   4
   0 -12  -6 3712.56 195.906   4
   0 -12   6 3880.80 209.936   3
   0 -12   6 3484.39 220.433   4
   0 -12  -6 4275.01 248.249   1
   0 -12   7-20.0600 29.2291   4
   0 -12  -7 84.7133 57.0798   1
   0  12   7-26.5655 30.7567   3
   0 -12   7 8.57051 31.9244   3
   0  12   8 6382.80 319.197   3
   0 -12   8 6630.28 329.504   4
   0  12   9 63.8100 44.6879   3
   0 -12  -9 68.4779 69.9444   1
   0 -13   0 30.0226 24.0489   1
   0 -13   0 5.52593 25.2117   4
   0 -13   1 13799.9 363.906   4
   0 -13  -1 13177.0 348.229   4
   0 -13  -2 20.4053 34.1374   4
   0 -13   2 31.9234 28.7311   4
   0 -13  -2 39.1312 33.9330   1
   0 -13   3 1827.07 144.273   4
   0 -13   3 1894.61 132.811   3
   0 -13  -3 1907.17 139.478   1
   0 -13  -3 1866.76 132.650   4
   0 -13  -4 16.8789 34.3931   1
   0 -13   4-0.71004 19.7333   3
   0 -13   4 46.2229 30.5045   4
   0 -13  -4 13.0322 25.9956   4
   0 -13  -5 3006.43 173.451   4
   0 -13  -5 3176.50 207.164   1
   0 -13   5 3207.50 203.524   4
   0 -13   5 3169.16 184.242   3
   0 -13  -6-7.20660 21.9292   4
   0 -13   6 60.4525 46.1244   4
   0 -13  -6 71.8880 56.5687   1
   0 -13   6 63.8264 34.1487   3
   0  13   7 1305.98 144.893   3
   0 -13   7 1483.58 153.139   4
   0 -13   7 1770.24 152.640   3
   0 -13  -7 1543.37 162.259   1
   0  13   8 89.0052 56.7523   3
   0 -13  -8 93.8685 56.3299   1
   0 -13   8-11.4984 36.0321   4
   0 -13  -9 3299.81 262.227   1
   0  13   9 2837.57 226.698   3
   0 -14   0 717.630 86.2997   4
   0 -14   1-0.76131 35.6910   4
   0 -14  -1-1.26625 25.2216   4
   0 -14  -1 23.8176 18.3817   1
   0 -14   2 2223.32 155.653   4
   0 -14  -2 2376.87 145.128   1
   0 -14  -2 2357.92 153.543   4
   0 -14  -3 21.6509 39.3344   1
   0 -14   3 68.7747 36.1751   4
   0 -14   3 11.8228 24.2480   3
   0 -14  -3 34.2522 34.1962   4
   0 -14   4 13506.1 414.482   4
   0 -14   4 13425.9 373.298   3
   0 -14  -4 13627.2 381.546   4
   0 -14  -4 12844.7 397.386   1
   0 -14   5-9.22733 28.3491   4
   0 -14   5 11.5077 23.0962   3
   0 -14  -5 33.0291 34.6446   1
   0 -14  -5 39.6283 27.5216   4
   0 -14   6 12441.9 431.985   4
   0 -14  -6 12166.1 436.505   1
   0 -14   6 12633.7 392.274   3
   0  14   7 44.9402 34.6656   3
   0 -14   7 41.1803 23.1361   3
   0 -14  -7 48.0486 49.5432   1
   0 -14   7-24.7410 45.1427   4
   0 -14  -8 3464.71 265.346   1
   0 -14   8 2942.08 231.313   4
   0  14   9-85.3517 45.3388   3
   0 -15   0-5.77850 34.2095   4
   0 -15  -1 51861.2 747.127   4
   0 -15   1 53352.4 782.028   4
   0 -15  -2-9.53565 38.7124   4
   0 -15   2 52.8856 31.8492   4
   0 -15  -2 46.6254 35.5674   1
   0 -15  -3 20278.0 471.551   1
   0 -15  -3 21471.4 492.911   4
   0 -15   3 20474.2 474.108   3
   0 -15  -4 49.3118 48.3374   1
   0 -15   4-55.6813 38.0879   4
   0 -15  -4 18.2221 26.9842   4
   0 -15   4 74.5758 46.6045   3
   0 -15   5 698.563 92.4347   3
   0 -15   5 819.547 110.991   4
   0 -15  -5 771.144 96.2503   4
   0 -15  -5 727.762 111.277   1
   0 -15   6 20.7505 41.0604   4
   0 -15  -6 22.7297 44.3679   1
   0 -15   6 21.1637 31.3807   3
   0 -15   7 727.313 118.566   4
   0 -15  -7 999.932 139.701   1
   0  15   7 626.975 109.471   3
   0 -15   7 830.754 109.165   3
   0  15   8 7.72861 23.2908   3
   0 -15  -8 77.4303 55.8407   1
   0 -15   8 18.0937 37.4765   4
   0 -16   0 383.316 68.9260   4
   0 -16   1 1.91357 25.1198   4
   0 -16  -1 7.84055 41.0592   4
   0 -16   2 18985.4 491.229   4
   0 -16  -2 19162.7 465.022   4
   0 -16   3-16.9765 27.6008   4
   0 -16  -3 15.9004 42.5333   4
   0 -16  -3-28.6372 27.2535   1
   0 -16   4 24419.2 554.074   3
   0 -16  -4 22308.2 522.509   4
   0 -16   4 21734.0 560.031   4
   0 -16  -4 24666.8 570.138   1
   0 -16  -5 7.46949 38.8530   4
   0 -16   5-4.59328 24.4446   3
   0 -16   5-16.9727 44.7171   4
   0 -16  -5 46.6491 51.8286   1
   0 -16  -6 1856.80 179.816   1
   0 -16   6 1934.11 168.510   3
   0 -16   6 2157.69 191.126   4
   0 -16  -7 18.0943 46.9457   1
   0 -16   7 11.0297 47.5979   4
   0 -16  -8 1412.00 177.295   1
   0  16   8 1341.29 164.067   3
   0 -16   8 1688.35 183.904   4
   0 -17   0 32.6056 36.0705   4
   0 -17  -1 5373.75 261.321   4
   0 -17   1 5765.14 275.194   4
   0 -17   2-27.3083 37.4009   4
   0 -17  -2-8.55940 27.4411   4
   0 -17   3 3673.62 233.423   4
   0 -17  -3 3932.89 226.894   4
   0 -17  -3 3685.15 211.974   1
   0 -17   4-17.7382 34.2958   4
   0 -17  -4-1.18422 31.8555   1
   0 -17  -4 0.18808 40.5960   4
   0 -17   4 41.5612 37.1584   3
   0 -17   5 1520.29 146.520   3
   0 -17   5 1329.41 151.887   4
   0 -17  -5 1387.55 154.311   1
   0 -17  -5 1292.70 133.621   4
   0 -17  -6 84.8736 55.0757   1
   0 -17   6 49.4999 34.5791   3
   0 -17   6 34.3804 34.3071   4
   0 -17  -7 2553.37 228.758   1
   0 -17   7 1596.41 174.947   4
   0 -17   8 147.573 67.7731   4
   0 -18   0 1483.28 142.942   4
   0 -18  -1 77.6136 43.6267   4
   0 -18   1 0.39543 36.7897   4
   0 -18   2 1451.29 148.569   4
   0 -18  -2 1404.63 136.816   4
   0 -18   3-19.2439 47.4374   4
   0 -18  -3 87.1098 35.5084   4
   0 -18  -3 42.3895 45.4258   1
   0 -18  -4 953.238 120.570   1
   0 -18   4 1153.67 140.175   4
   0 -18   5 8.06222 43.4091   4
   0 -18  -5-12.9000 31.1792   1
   0 -18  -5-26.9939 26.6198   4
   0 -18   5 5.55153 30.0134   3
   0 -18  -6 2363.27 212.069   1
   0 -18   6 2039.20 194.480   4
   0 -18   6 2360.25 195.112   3
   0 -18   7 25.5176 28.8192   4
   0 -18  -7 69.5245 61.1524   1
   0 -19   0-19.1965 41.7161   4
   0 -19  -1 260.317 69.1886   4
   0 -19   1 338.317 76.0565   4
   0 -19   2 23.5941 35.4691   4
   0 -19  -2 47.4026 42.6441   4
   0 -19   3 2961.02 223.253   4
   0 -19  -3 3198.84 222.410   4
   0 -19  -4-15.0432 43.6891   1
   0 -19  -4-1.07493 34.6259   4
   0 -19   4 28.5096 40.5873   4
   0 -19  -5 871.293 117.640   4
   0 -19  -5 745.747 118.175   1
   0 -19   5 1001.03 138.648   4
   0 -19   6-40.4764 38.7857   4
   0 -19   6-37.2190 27.8764   3
   0 -19  -6-10.1869 31.0247   1
   0 -19   7 4785.47 316.088   4
   0 -19  -7 5133.85 329.824   1
   0 -20   0 28.6605 40.1561   4
   0 -20  -1 23.1916 29.1344   4
   0 -20   1 16.5283 39.0587   4
   0 -20  -2 1116.10 135.683   4
   0 -20   2 1260.46 149.975   4
   0 -20   3 29.4601 39.1720   4
   0 -20  -3-14.9516 35.9402   4
   0 -20  -4 2330.08 194.035   4
   0 -20   4 2386.28 211.353   4
   0 -20   5-62.8073 55.7652   4
   0 -20  -5 68.9807 52.1530   1
   0 -20   6 5592.15 340.499   4
   0 -20  -6 6242.57 353.960   1
   0 -21   0 13.0803 38.9077   4
   0 -21   1 2186.66 197.955   4
   0 -21  -1 1967.51 184.094   4
   0 -21   2 36.4188 41.3548   4
   0 -21  -2 34.1528 51.7830   4
   0 -21  -3 5286.03 299.196   4
   0 -21   3 3204.35 250.024   4
   0 -21   4-49.8402 37.9478   4
   0 -21  -4-38.5762 48.8863   4
   0 -21   5 943.367 134.105   4
   0 -21  -6 18.2187 41.3959   1
   0 -22   0 2285.66 207.060   4
   0 -22   1 0.26411 36.3931   4
   0 -22  -1-10.1540 36.0275   4
   0 -22  -2 6562.11 339.834   4
   0 -22   2 8105.97 389.640   4
   0 -22  -3-49.0817 28.4871   4
   0 -22   3-39.8654 41.0946   4
   0 -22  -4 4052.81 272.499   4
   0 -22   4 3462.95 268.426   4
   0 -23   0-0.27682 45.5481   4
   0 -23   1 1301.29 166.640   4
   0 -23  -1 862.650 128.509   4
   0 -23   2-1.45160 48.8697   4
   0 -23  -2 16.7829 32.9954   4
   0 -23  -3 49.4754 40.9325   4
   0 -23   3 234.318 89.1191   4
   0 -23  -4 94.3292 54.7664   4
   0 -24   0 768.998 129.681   4
   0 -24   1 41.9656 46.9074   4
   0 -24  -1 2.52980 46.7362   4
   0 -24  -2 1266.24 166.576   4
   1   0   1 60.9765 13.3902   2
   1   0   1 36.7709 12.1897   3
   1   0   2 25.2004 14.6997   2
  -1   0   2 4.53324 6.67826   3
   1   0   2-14.0749 13.5513   3
   1   0  -2 26.3623 13.0636   1
  -1   0   3 5.00282 8.32314   3
   1   0   3 20.4809 12.8937   3
   1   0  -3-10.3833 15.1729   1
  -1   0  -4-9.20533 14.8833   1
  -1   0   4 3.42681 10.9795   3
   1   0  -4 1.47162 14.6123   1
   1   0   4 9.02334 19.9663   3
  -1   0   5-2.02080 16.7225   3
   1   0  -5 20.2323 18.7675   1
  -1   0  -5 18.8910 24.5114   1
   1   0   5 8.36755 21.6655   3
  -1   0  -6-4.86760 24.7279   1
   1   0  -6-3.20691 18.6656   1
  -1   0   6-2.92963 16.0038   3
   1   0   6 7.57556 20.6424   3
   1   0  -7-15.4228 27.4454   1
   1   0   7 23.5576 32.7883   3
  -1   0  -7 2.52860 25.1771   1
  -1   0   7-18.8234 19.6347   3
  -1   0   8-25.0480 30.3947   3
   1   0  -8-1.81476 20.5597   1
  -1   0  -8-14.1774 23.1322   1
   1   0   8-9.38485 28.0196   3
   1   0   9-31.0186 25.5966   3
   1   0  10-2.26707 35.5897   3
   1   1  -1 113359. 493.662   2
   1   1   1 113547. 441.476   2
   1  -1  -1 112403. 487.414   1
   1  -1   1 113889. 488.983   2
   1   1   1 115728. 481.468   3
   1  -1   1 116341. 479.076   3
   1   1  -1 113279. 427.250   1
  -1  -1   2 61788.0 316.011   3
  -1   1   2 61641.5 361.372   3
   1  -1   2 58073.6 432.289   3
   1   1   2 56519.3 438.148   3
   1  -1   2 62956.7 309.288   4
   1  -1  -2 61929.2 378.533   2
   1  -1  -3 94400.4 641.420   1
  -1   1   3 97094.6 559.702   3
   1   1  -3 95659.9 576.977   1
   1   1   3 98925.7 684.710   3
   1  -1   3 98515.8 659.344   3
   1   1  -4 28354.7 359.857   1
  -1   1  -4 28506.8 368.097   1
   1  -1   4 30178.8 416.267   3
  -1  -1  -4 27549.1 390.905   1
   1   1   4 29635.7 424.482   3
  -1   1   4 29800.2 368.529   3
  -1  -1   4 28223.5 343.795   3
   1  -1  -4 29371.4 403.830   1
   1   1   5 54355.1 637.331   3
  -1  -1  -5 55071.6 616.303   1
  -1   1   5 56022.4 578.486   3
  -1   1  -5 54940.8 574.692   1
  -1  -1   5 53324.0 540.917   3
   1  -1   5 56316.0 634.868   3
   1  -1  -5 53504.7 612.694   1
   1   1  -5 55649.9 564.708   1
  -1  -1  -6 5318.08 213.035   1
   1   1  -6 5364.95 194.045   1
  -1   1   6 5458.86 199.836   3
   1  -1  -6 5431.96 211.925   1
   1  -1   6 5183.85 212.609   3
  -1   1  -6 5373.67 201.267   1
  -1  -1   6 5089.41 188.296   3
   1   1   6 5020.66 213.117   3
  -1   1   7 6652.61 240.793   3
  -1  -1  -7 6925.75 263.230   1
   1   1  -7 6699.19 240.051   1
  -1   1  -7 6631.42 240.823   1
   1  -1   7 6557.13 261.622   3
   1  -1  -7 6970.36 258.468   1
  -1  -1   7 6883.30 242.695   3
   1   1   7 6765.15 267.024   3
   1  -1  -8 2046.99 150.726   1
  -1   1   8 2153.60 150.055   3
  -1  -1  -8 2128.97 155.767   1
  -1   1  -8 2149.63 149.167   1
   1   1  -8 2031.82 144.165   1
   1  -1   8 2046.09 160.134   3
   1   1   8 2123.70 161.690   3
  -1  -1   8 2203.35 151.843   3
   1  -1   9 639.418 97.4565   3
   1  -1  -9 387.505 71.4689   1
  -1  -1  -9 430.135 79.9741   1
   1   1   9 607.599 98.5616   3
   1   1  10 1261.31 144.328   3
   1  -1  10 1197.47 145.059   3
   1   1  11 59.4081 45.8412   3
   1  -2   0 25274.9 214.615   4
   1  -2   0 25452.7 200.119   1
   1   2   0 26338.7 214.415   2
   1  -2   0 25982.1 204.162   3
   1  -2   0 25606.5 195.167   2
   1   2  -1 2449.66 60.7030   1
   1  -2  -1 2234.53 74.1269   4
   1  -2   1 2376.88 74.1780   3
   1  -2   1 2358.20 77.6071   2
   1  -2   1 2344.39 61.1956   4
   1  -2  -1 2250.37 75.2180   1
   1   2   1 2334.06 61.5930   2
   1   2  -1 2574.33 81.3376   2
   1  -2   2 211708. 668.704   4
   1   2   2 214485. 864.916   3
  -1  -2   2 195294. 588.844   3
   1  -2   2 206554. 846.353   3
   1  -2  -2 213064. 638.236   2
   1  -2  -3 3185.40 123.158   1
   1   2  -3 3408.84 105.384   1
   1  -2   3 3178.94 119.625   3
  -1   2   3 3096.78 106.083   3
   1  -2   3 2933.94 93.6208   4
  -1  -2  -3 2876.62 118.284   1
   1   2   3 2921.61 117.631   3
  -1   2   4 73373.4 597.333   3
   1  -2   4 70901.5 550.221   4
   1  -2  -4 76888.4 682.995   1
  -1  -2  -4 75367.6 670.421   1
  -1  -2   4 73418.7 554.281   3
   1   2   4 78152.1 693.194   3
  -1   2  -4 75579.1 569.458   1
   1  -2   4 72579.1 656.531   3
   1   2  -4 74970.1 562.548   1
  -1   2   5 5202.56 179.956   3
  -1   2  -5 5351.01 172.810   1
   1   2   5 5798.50 212.370   3
  -1  -2   5 5550.47 176.206   3
   1  -2   5 5429.54 200.010   3
   1   2  -5 5468.23 172.413   1
  -1  -2  -5 5668.76 205.913   1
   1  -2  -5 5688.59 205.834   1
   1   2  -6 6399.09 207.153   1
  -1   2  -6 6572.58 214.760   1
  -1  -2  -6 6470.82 241.605   1
   1  -2  -6 6733.80 243.946   1
   1  -2   6 6764.80 245.110   3
  -1  -2   6 6546.60 212.071   3
   1  -2   6 5635.00 193.969   4
  -1   2   6 6718.08 231.294   3
   1   2   6 6524.96 246.324   3
  -1  -2  -7 1126.88 112.413   1
  -1  -2   7 849.120 86.0756   3
   1   2   7 992.110 103.927   3
  -1   2  -7 1095.79 95.7934   1
   1  -2   7 1108.49 108.469   3
  -1   2   7 1110.43 101.278   3
   1  -2  -7 1137.88 109.021   1
   1   2  -7 1144.83 96.3577   1
   1  -2  -8 4785.78 235.294   1
  -1  -2   8 4675.53 218.524   3
  -1   2   8 4865.95 226.567   3
   1  -2   8 4500.86 235.015   3
  -1  -2  -8 4876.59 240.012   1
   1   2   8 4042.38 225.555   3
   1  -2  -9 1378.13 137.493   1
  -1  -2  -9 1492.03 146.014   1
   1   2   9 1554.93 149.382   3
   1  -2   9 1710.57 156.922   3
   1  -2  10 8228.03 361.973   3
   1   2  10 6336.46 323.309   3
   1   2  11 616.484 113.432   3
   1  -3   0 51393.6 342.676   4
   1  -3   0 48326.9 327.587   3
  -1  -3   0 53380.8 325.375   4
   1  -3   0 53351.3 295.561   2
   1   3   0 50512.7 317.760   2
   1  -3   0 50468.3 297.069   1
  -1  -3   1 277600. 915.743   4
   1   3  -1 285553. 643.556   1
   1  -3   1 278935. 875.815   3
   1  -3  -1 275050. 892.667   4
   1   3   1 272364. 672.196   2
  -1  -3   1 258800. 629.861   3
   1  -3   1 267348. 776.485   4
  -1  -3  -1 282057. 678.211   4
   1  -3  -1 266741. 852.844   1
   1  -3  -2 14196.1 234.705   1
  -1  -3   2 9946.75 147.202   3
   1   3   2 13960.8 235.477   3
  -1  -3  -2 14677.3 161.762   4
   1   3   2 10322.0 151.364   2
   1   3  -2 13879.4 157.872   1
   1  -3   2 14151.3 225.016   3
   1  -3  -2 12793.1 214.962   4
   1  -3   2 14575.3 206.161   4
   1  -3   3 17407.5 243.548   4
   1   3   3 17505.1 296.836   3
   1  -3   3 18084.0 291.559   3
  -1  -3   3 17588.4 233.154   3
   1  -3  -3 17459.0 299.113   1
  -1  -3  -3 18190.1 305.290   1
   1   3   4 5339.55 183.443   3
   1  -3  -4 5551.08 187.715   1
  -1   3   4 5430.34 168.007   3
   1   3  -4 5642.93 150.965   1
   1  -3   4 5254.19 152.337   4
  -1   3  -4 5321.98 143.781   1
   1  -3   4 5567.53 187.384   3
  -1  -3   4 5196.57 147.767   3
  -1  -3  -4 5205.32 181.498   1
  -1   3   5 8552.99 231.610   3
   1   3   5 8010.58 252.528   3
   1  -3  -5 8737.14 262.558   1
  -1   3  -5 8849.23 214.036   1
  -1  -3  -5 8444.57 257.669   1
   1   3  -5 8817.62 210.709   1
   1  -3   5 8653.84 252.939   3
  -1  -3   5 8301.99 214.784   3
   1  -3   6 6872.49 212.714   4
  -1  -3   6 7712.65 233.398   3
   1  -3   6 7329.09 255.383   3
  -1  -3  -6 7370.86 266.009   1
  -1   3   6 7512.34 243.447   3
  -1   3  -6 7464.92 220.788   1
   1   3  -6 7537.56 218.868   1
   1   3   6 7063.79 261.519   3
   1  -3  -6 7419.42 263.788   1
   1   3   7 1970.24 150.986   3
   1  -3   7 1930.67 143.673   3
  -1   3   7 1939.69 138.425   3
   1  -3  -7 1647.78 137.279   1
  -1  -3   7 1880.87 126.552   3
  -1  -3  -7 1912.52 144.806   1
   1  -3   8 2321.96 170.178   3
  -1  -3  -8 2210.44 169.114   1
  -1   3   8 2328.09 160.209   3
   1  -3  -8 2482.44 175.700   1
   1   3   8 2073.09 164.898   3
   1  -3   9 3089.97 206.853   3
   1   3   9 3029.50 210.747   3
   1  -3  -9 3338.51 216.275   1
  -1  -3  -9 3496.66 223.751   1
   1  -3 -10 1302.80 142.524   1
  -1  -3 -10 1286.20 146.013   1
   1  -3  10 1009.54 130.707   3
   1   3  11 224.812 69.0673   3
   1  -4   0 153870. 677.496   4
   1  -4   0 159660. 657.035   3
   1   4   0 157916. 609.252   2
   1  -4   0 157863. 558.418   1
  -1  -4   0 151330. 656.850   4
   1  -4   1 9037.63 171.204   3
   1  -4   1 9745.50 170.396   4
   1  -4  -1 9648.35 180.750   4
  -1  -4   1 8959.82 172.400   4
   1  -4  -1 9241.63 167.874   1
   1   4   1 9486.28 128.701   2
  -1  -4   2 9279.68 156.036   3
   1  -4   2 13822.2 235.633   3
  -1  -4   2 15746.1 266.364   4
   1   4   2 12595.9 158.611   2
   1   4  -2 13523.4 144.441   1
   1  -4  -2 14321.1 247.605   1
   1  -4  -2 13080.0 224.978   4
   1  -4   2 13337.7 216.902   4
  -1  -4  -2 9553.17 153.103   4
  -1  -4  -3 21313.3 342.031   1
  -1  -4  -3 16512.4 220.992   4
   1   4   3 15869.1 215.552   2
   1  -4   3 21170.7 324.968   3
   1   4  -3 19186.8 214.744   1
   1  -4  -3 21801.1 346.714   1
  -1  -4   3 22167.1 275.361   3
   1   4   3 21510.2 342.674   3
   1  -4   3 21297.8 292.998   4
   1  -4  -3 21039.1 204.976   2
   1  -4  -4 2543.55 131.795   1
  -1  -4   4 2453.52 104.848   3
  -1   4  -4 2560.51 93.8575   1
  -1   4   4 2602.87 123.230   3
  -1  -4  -4 2349.67 127.353   1
   1   4  -4 2466.16 92.1661   1
   1  -4   4 2305.15 105.674   4
   1   4   4 2547.04 132.851   3
   1  -4   4 2548.40 126.197   3
   1  -4   5 2667.09 124.923   4
   1  -4  -5 2604.79 148.291   1
  -1   4  -5 3013.41 120.795   1
  -1  -4  -5 2822.85 155.076   1
   1  -4   5 2707.15 141.431   3
   1   4  -5 3189.23 125.871   1
   1   4   5 2553.89 142.307   3
  -1  -4   5 2802.17 126.727   3
  -1   4   5 2864.10 138.948   3
   1  -4  -6 19587.7 441.494   1
   1  -4   6 17280.9 345.471   4
   1   4  -6 13891.5 291.202   1
  -1  -4  -6 19423.6 440.494   1
  -1   4  -6 12929.7 277.053   1
  -1  -4   6 17992.3 356.744   3
   1   4   6 17707.9 413.173   3
  -1   4   6 19277.4 391.113   3
   1  -4   6 18253.2 401.946   3
   1  -4   7 2828.79 171.610   3
  -1   4   7 2863.19 167.860   3
  -1  -4  -7 2722.34 178.994   1
   1  -4  -7 3086.06 188.594   1
  -1  -4   7 3043.36 161.267   3
   1   4   7 3253.81 198.619   3
   1  -4   8 567.368 85.9435   3
   1  -4  -8 572.481 90.6106   1
  -1  -4   8 625.506 89.7390   4
  -1  -4  -8 643.566 100.421   1
   1   4   8 488.541 84.3383   3
  -1   4   8 617.211 87.2687   3
   1  -4   9 2475.34 186.586   3
   1   4   9 2533.51 195.926   3
   1  -4  -9 2499.61 189.661   1
  -1  -4  -9 2539.58 198.184   1
  -1  -4 -10 3678.69 250.723   1
   1  -4  10 3683.57 245.377   3
   1  -4 -10 3791.60 249.393   1
   1   4  11 1340.69 160.243   3
   1   5   0 1718.58 69.9195   2
   1  -5   0 2452.36 94.0094   3
   1  -5   0 2482.82 77.0171   1
  -1  -5   0 1799.14 77.8247   4
   1  -5   0 2525.96 95.8573   4
   1  -5   1 33623.5 348.885   4
   1  -5  -1 35788.7 346.560   1
  -1  -5   1 33151.9 355.944   4
   1   5   1 33094.1 256.575   2
   1  -5  -1 36015.2 379.333   4
   1  -5   1 35238.5 223.275   1
   1  -5   1 32852.7 349.958   3
   1   5   2 48281.9 304.555   2
   1  -5  -2 48029.1 460.428   4
  -1  -5  -2 47630.7 472.908   1
  -1  -5   2 46184.7 378.384   3
   1  -5  -2 49944.3 485.704   1
   1  -5   2 48169.8 438.666   4
   1  -5   2 48627.5 459.464   3
  -1  -5   2 45844.3 470.333   4
   1  -5  -3 27816.6 378.556   4
  -1  -5  -3 28110.7 408.119   1
   1  -5  -3 28986.5 413.282   1
   1   5  -3 28868.2 242.010   1
   1  -5   3 28339.6 388.902   3
  -1  -5  -3 27615.0 302.127   4
  -1  -5   3 27762.9 323.221   3
  -1  -5   3 26657.4 400.645   4
   1  -5   3 29060.5 382.106   4
  -1  -5   4 23922.6 338.777   3
   1   5  -4 24083.2 270.286   1
   1  -5  -4 25202.2 256.477   2
  -1  -5   4 22891.7 406.958   4
  -1  -5  -4 23943.2 416.897   1
  -1   5  -4 23902.3 269.593   1
   1  -5   4 24134.9 394.568   3
   1   5   4 22604.6 401.237   3
   1  -5  -4 23694.1 415.465   1
   1  -5   4 22839.9 354.023   4
  -1   5  -5 10302.7 208.317   1
  -1  -5  -5 10112.2 300.015   1
  -1  -5   5 9574.58 285.819   4
   1   5  -5 10941.2 213.122   1
  -1   5   5 9673.57 265.666   3
   1  -5  -5 10180.2 297.942   1
   1   5   5 9373.66 284.577   3
   1  -5   5 9684.36 248.150   4
   1  -5   5 10125.4 278.787   3
  -1  -5   5 9656.54 239.558   3
  -1  -5   6 29.5097 36.5108   4
   1   5   6 74.0107 23.8021   3
   1  -5  -6-20.7373 26.3594   1
  -1   5   6 65.3312 20.2422   3
  -1  -5  -6 49.6592 40.0423   1
   1  -5   6 18.4654 24.0175   4
  -1  -5   6-1.65444 20.2818   3
   1  -5   6 31.6735 36.4118   3
   1   5   7 19719.5 485.678   3
  -1  -5   7 20131.9 418.027   3
   1  -5   7 19962.4 464.355   3
  -1   5   7 20755.5 454.314   3
   1  -5  -7 21133.6 502.991   1
  -1  -5   7 18851.2 464.933   4
  -1  -5  -7 19734.7 490.559   1
  -1  -5  -8 3005.38 202.037   1
  -1   5   8 2690.96 179.649   3
   1  -5   8 2698.81 183.681   3
   1   5   8 2835.28 198.826   3
  -1  -5   8 2564.64 183.581   4
   1  -5  -8 2912.37 201.593   1
  -1  -5  -9 5192.36 284.849   1
   1  -5  -9 5186.06 279.861   1
   1   5   9 5235.81 281.481   3
   1  -5   9 5592.16 281.459   3
   1  -5 -10 572.459 97.8533   1
   1   5  10 688.323 114.419   3
  -1  -5 -10 615.745 109.688   1
  -1  -5 -11 5444.49 330.055   1
   1   5  11 4810.79 303.386   3
   1  -5 -11 5045.44 311.778   1
  -1  -6   0 43800.3 416.166   4
   1  -6   0 44890.9 361.843   1
   1  -6   0 44161.2 429.481   3
  -1  -6  -1 15408.6 237.941   4
   1  -6   1 15804.5 160.105   1
   1  -6   1 14330.1 248.684   4
  -1  -6   1 15010.4 260.071   4
   1  -6   1 14920.5 251.457   3
   1  -6  -1 14938.2 259.418   4
   1  -6  -1 15370.4 241.115   1
   1  -6  -2 45830.4 488.774   1
  -1  -6  -2 49963.4 420.865   4
   1   6   2 50273.5 308.796   2
   1  -6   2 50680.6 500.136   3
  -1  -6   2 50961.0 427.347   3
  -1  -6  -2 49231.4 501.470   1
   1  -6  -2 52840.5 515.782   4
  -1  -6   2 47518.5 502.329   4
   1  -6   2 48721.8 482.075   4
   1  -6  -3 16419.2 323.440   1
   1   6   3 16695.1 196.719   2
  -1  -6   3 16917.9 326.564   4
  -1  -6   3 16276.9 263.961   3
   1  -6   3 16404.9 299.389   4
  -1  -6  -3 15716.2 317.858   1
  -1  -6  -3 16611.2 258.183   4
   1  -6   3 16984.5 315.705   3
   1  -6  -3 15974.0 297.085   4
   1   6  -3 17115.4 172.254   1
  -1   6  -4 43647.1 331.711   1
  -1  -6  -4 42036.7 572.249   1
   1  -6  -4 40037.6 556.676   1
  -1  -6   4 43213.3 565.197   4
   1   6  -4 42299.4 323.291   1
  -1  -6  -4 44119.8 444.309   4
   1   6   4 39395.5 548.735   3
   1  -6   4 41876.7 535.503   3
  -1  -6   4 42712.7 465.845   3
   1  -6   4 41801.3 514.462   4
   1  -6   5 1429.77 107.176   3
   1  -6   5 1380.97 98.2653   4
  -1   6   5 1416.06 108.000   3
  -1  -6  -5 1570.55 124.732   1
  -1  -6   5 1282.25 110.408   4
   1   6   5 1424.68 111.896   3
   1  -6  -5 1384.80 115.909   1
  -1  -6   5 1466.49 97.0962   3
  -1  -6   6 56318.1 650.561   3
  -1   6   6 54189.5 699.096   3
   1  -6   6 52125.6 640.683   4
   1   6   6 55899.9 748.445   3
   1  -6   6 55711.9 726.170   3
   1  -6  -6 56974.5 784.989   1
  -1  -6  -6 53295.6 763.693   1
  -1  -6   6 54986.4 747.552   4
  -1  -6   7 1052.41 113.940   4
  -1  -6   7 1150.23 103.360   3
   1  -6   7 1015.51 109.933   3
  -1   6   7 1208.32 110.644   3
   1   6   7 914.169 106.567   3
   1  -6  -7 1087.38 119.577   1
  -1  -6  -7 1180.04 123.390   1
   1  -6   8 24040.1 551.882   3
  -1   6   8 22178.3 517.799   3
   1   6   8 23815.4 575.603   3
   1  -6  -8 22828.5 573.860   1
  -1  -6  -8 23021.1 567.601   1
   1  -6   9 2275.97 178.902   3
  -1   6   9 1969.01 167.831   3
   1  -6  -9 2330.85 192.264   1
   1   6   9 2017.92 183.160   3
  -1  -6  -9 2231.74 192.661   1
   1  -6 -10-23.0051 39.1929   1
   1   6  10 46.9726 39.2791   3
   1  -6  10 53.0555 42.7419   3
  -1  -6 -10 34.0858 40.8427   1
  -1  -7   0 13434.5 251.105   4
   1  -7   0 13414.0 206.619   1
   1  -7   0 13219.9 255.937   4
   1  -7   1 12338.9 245.840   3
   1  -7  -1 12550.0 251.170   4
  -1  -7  -1 13013.2 237.619   4
  -1  -7   1 13358.2 271.344   4
   1  -7  -1 11936.5 224.787   1
   1  -7   1 11785.4 148.007   1
  -1  -7  -1 12426.4 234.145   1
   1  -7   1 12334.3 250.413   4
   1  -7  -2 10446.1 240.183   1
   1  -7   2 11921.5 254.056   3
  -1  -7   2 10984.4 218.217   3
   1  -7  -2 11226.2 251.365   4
  -1  -7  -2 11642.8 223.610   4
   1  -7   2 11001.6 243.833   4
   1   7   2 11039.1 150.258   2
  -1  -7  -2 11522.2 253.046   1
  -1  -7   2 10530.0 250.218   4
   1  -7   3 20408.8 352.529   4
  -1  -7  -3 22673.1 324.853   4
  -1  -7  -3 20841.5 376.564   1
   1  -7  -3 20701.5 376.442   1
  -1  -7   3 20748.7 374.168   4
   1  -7  -3 21327.6 357.833   4
   1   7   3 20698.3 208.838   2
  -1  -7   3 22770.3 329.097   3
   1  -7   3 21451.4 367.188   3
   1  -7   4 4138.58 172.000   4
  -1  -7  -4 3994.19 140.028   4
   1  -7  -4 4280.21 172.606   4
  -1  -7  -4 4146.65 187.455   1
   1  -7   4 4124.96 174.021   3
  -1  -7   4 4425.47 157.626   3
  -1  -7   4 3858.02 174.173   4
   1  -7  -4 4050.24 183.140   1
   1  -7   5 11190.2 295.309   4
  -1  -7   5 11039.9 267.856   3
  -1  -7   5 10940.8 315.376   4
   1   7   5 10912.9 320.641   3
  -1  -7  -5 11894.2 348.597   1
   1  -7  -5 11958.4 340.503   1
   1  -7   5 11168.7 306.192   3
  -1  -7   6 202.057 54.4823   4
   1  -7   6 311.083 58.4630   3
  -1  -7  -6 329.086 68.5717   1
   1  -7  -6 346.275 69.1117   1
  -1   7   6 346.411 63.9447   3
  -1  -7   6 383.916 57.7696   3
   1  -7   6 270.467 54.0227   4
   1   7   6 213.537 55.1084   3
   1  -7  -7 10391.9 370.887   1
  -1  -7  -7 9872.30 360.446   1
  -1   7   7 10209.4 337.555   3
  -1  -7   7 10138.3 348.268   4
   1  -7   7 10561.6 346.445   3
   1   7   7 9554.17 341.042   3
  -1  -7   7 10446.3 311.541   3
   1  -7  -8 28.3660 54.1165   1
  -1   7   8 110.211 36.1061   3
   1   7   8 84.1920 39.0488   3
  -1  -7   8 61.5419 35.7937   4
   1  -7   8 84.5922 29.5229   3
  -1  -7  -8 107.070 53.6787   1
  -1  -7  -9 293.845 88.3087   1
   1  -7  -9 220.300 69.0785   1
   1  -7   9 269.771 66.5154   3
   1   7   9 255.504 75.1655   3
  -1   7   9 160.008 52.2070   3
   1   7  10 38.3973 45.8503   3
   1  -7 -10 44.0628 29.9300   1
  -1  -7 -10 65.5955 41.8370   1
   1   8   0 606.545 48.9913   2
   1  -8   0 729.085 50.9038   1
   1  -8   0 632.843 62.5061   4
   1  -8   1 24062.0 224.153   1
   1  -8   1 23239.5 360.891   3
  -1  -8  -1 22456.0 326.986   1
   1  -8   1 22368.2 368.303   4
  -1  -8   1 24868.8 385.993   4
   1  -8  -1 22329.6 320.493   1
   1  -8  -1 23071.6 360.830   4
  -1  -8  -1 24078.4 348.154   4
   1  -8   2 51857.4 565.153   4
  -1  -8  -2 52888.5 513.639   4
  -1  -8  -2 52581.7 561.498   1
  -1  -8   2 53189.2 584.502   4
   1   8   2 53978.2 340.281   2
   1  -8  -2 53050.8 568.529   4
   1  -8   2 53184.7 567.159   3
  -1  -8  -3 1452.61 88.0803   4
   1   8   3 1453.05 56.2056   2
  -1  -8  -3 1353.12 101.800   1
  -1  -8   3 1283.50 97.4947   4
   1  -8   3 1450.06 99.9368   3
  -1  -8   3 1315.66 82.9332   3
   1  -8  -3 1521.51 102.343   4
   1  -8   3 1341.90 95.3651   4
   1  -8  -3 1429.28 103.776   1
  -1  -8   4 13546.2 285.640   3
   1  -8  -4 12982.3 310.954   4
   1  -8   4 13406.7 318.806   4
   1  -8   4 12903.1 313.902   3
  -1  -8   4 12723.4 327.846   4
  -1  -8  -4 12336.1 330.955   1
   1  -8  -4 12504.3 331.410   1
  -1  -8  -4 12631.7 263.144   4
  -1  -8   5 7540.20 266.222   4
  -1  -8   5 8011.22 240.485   3
   1  -8   5 8412.05 272.649   4
   1  -8   5 8013.90 269.459   3
   1  -8  -5 7654.20 281.530   1
   1   8   5 7590.08 274.705   3
  -1  -8  -5 8211.44 295.024   1
   1  -8   6 27093.4 525.684   3
   1  -8   6 27297.7 519.589   4
   1   8   6 23978.9 518.456   3
  -1  -8  -6 25576.1 553.930   1
  -1  -8   6 26967.0 467.179   3
  -1  -8   6 25576.9 520.854   4
   1  -8  -6 26288.8 561.347   1
  -1   8   6 23554.9 488.563   3
   1  -8   7 3611.71 205.489   3
   1   8   7 3708.75 215.176   3
  -1   8   7 3815.59 211.172   3
  -1  -8  -7 3772.64 227.205   1
  -1  -8   7 3899.64 191.610   3
  -1  -8   7 3440.11 203.924   4
   1  -8  -7 3586.55 222.632   1
  -1   8   8 4007.14 224.110   3
   1   8   8 3969.10 242.584   3
   1  -8   8 4455.59 244.362   3
  -1  -8  -8 4316.46 257.062   1
   1  -8  -8 4188.99 257.441   1
  -1  -8  -9 737.400 117.401   1
   1  -8   9 745.278 108.088   3
   1  -8  -9 605.187 107.636   1
  -1   8   9 698.170 104.605   3
   1   8   9 645.087 111.621   3
   1  -8 -10-9.51842 26.1353   1
   1   8  10 72.6403 48.4802   3
  -1  -8 -10 59.6505 46.2785   1
   1  -9   0 5268.26 184.742   4
  -1  -9   0 5462.22 183.611   4
   1   9   0 5470.31 153.551   2
  -1  -9  -1 10061.3 239.509   4
   1   9   1 9563.25 173.299   2
   1  -9   1 9620.44 241.923   3
   1  -9  -1 9873.17 250.528   4
   1  -9  -1 9370.01 217.239   1
  -1  -9   1 9314.06 159.448   1
  -1  -9  -1 9636.11 223.532   1
   1  -9   1 10164.7 259.488   4
  -1  -9   1 9809.01 256.893   4
   1  -9   1 10015.4 156.507   1
   1   9   2 3625.76 92.4593   2
  -1  -9  -2 3406.06 147.808   1
   1  -9  -2 3825.81 158.792   1
   1  -9   2 3358.40 155.298   4
  -1  -9  -2 3831.87 148.061   4
  -1  -9   2 3764.37 169.430   4
   1  -9  -2 3540.85 155.710   4
   1  -9   2 3433.23 149.903   3
   1  -9   3 3404.93 158.158   3
  -1  -9   3 3265.24 162.303   4
   1  -9  -3 3185.17 154.111   4
  -1  -9  -3 3495.49 144.988   4
   1  -9  -3 3175.07 158.232   1
  -1  -9  -3 3482.64 167.085   1
  -1  -9   3 3597.28 146.525   3
   1  -9   3 3400.64 160.398   4
  -1  -9   4 427.292 55.2079   3
  -1  -9  -4 390.772 66.7786   1
   1  -9   4 430.235 65.2730   4
  -1  -9   4 223.069 49.2960   4
  -1  -9  -4 452.156 53.8377   4
   1  -9  -4 401.854 58.8512   4
   1  -9   4 408.273 62.8145   3
   1  -9  -4 414.658 63.3456   1
   1  -9   5 21453.6 445.968   3
   1  -9  -5 20574.6 472.697   1
  -1  -9  -5 22949.5 392.927   4
  -1  -9   5 21235.0 461.755   4
  -1  -9   5 22362.8 409.496   3
  -1  -9  -5 20749.9 479.757   1
   1  -9   5 23422.5 465.263   4
  -1   9   6 829.750 97.8780   3
   1  -9   6 946.075 104.255   4
   1  -9  -6 704.400 98.2701   1
   1   9   6 700.256 94.2399   3
   1  -9   6 665.588 89.1503   3
  -1  -9   6 764.029 95.3183   4
  -1  -9   6 823.269 83.9912   3
  -1  -9  -6 693.005 92.9623   1
   1  -9   7 2127.13 162.416   3
   1   9   7 2087.97 169.869   3
  -1  -9  -7 1831.18 164.227   1
   1  -9   7 2353.22 167.719   4
  -1  -9   7 1952.43 160.315   4
   1  -9  -7 2048.66 172.086   1
  -1   9   7 2147.13 162.729   3
   1  -9   8 2084.07 171.965   3
   1   9   8 1835.62 166.198   3
  -1   9   8 2191.97 170.918   3
  -1  -9   8 1531.28 148.370   4
   1  -9  -8 2102.64 187.327   1
  -1  -9  -8 2164.18 190.590   1
  -1   9   9 11131.7 408.483   3
   1  -9  -9 10502.9 429.297   1
   1   9   9 10856.8 430.826   3
  -1  -9  -9 10947.2 448.228   1
  -1  -9 -10 22.7020 44.3834   1
   1   9  10 44.3380 43.3186   3
   1  -9 -10 40.0227 49.2539   1
   1 -10   0 63745.6 675.316   4
   1  10   0 63571.3 543.737   2
  -1 -10   0 64593.1 667.271   4
  -1 -10   1 13796.3 204.898   1
  -1 -10   1 14481.8 326.878   4
   1 -10   1 14529.7 201.801   1
  -1 -10  -1 13612.2 275.684   1
   1  10   1 14983.7 227.175   2
   1 -10   1 13868.2 318.624   4
   1 -10  -1 15315.0 286.467   1
   1 -10   1 14497.6 321.724   3
   1 -10  -1 14194.1 318.992   4
  -1 -10  -1 13707.0 295.498   4
   1  10   2 43210.1 328.996   2
   1 -10   2 41289.2 564.071   4
  -1 -10   2 44335.4 598.584   4
  -1 -10  -2 43122.5 532.523   4
   1 -10   2 44399.8 572.997   3
  -1 -10  -2 40956.4 535.623   1
   1 -10  -2 42179.9 541.707   1
   1 -10  -2 45789.1 592.363   4
   1 -10  -3 8190.55 261.128   1
   1 -10   3 7559.56 245.542   3
  -1 -10   3 8458.78 280.520   4
   1 -10   3 7962.14 256.569   4
  -1 -10   3 7769.37 225.252   3
  -1 -10  -3 7977.14 231.545   4
  -1 -10  -3 7892.07 257.551   1
   1 -10  -3 8004.17 252.313   4
  -1 -10  -4 5416.22 193.444   4
  -1 -10  -4 5299.60 232.038   1
   1 -10   4 5173.30 215.921   4
  -1 -10   4 5225.60 228.010   4
   1 -10   4 5455.31 218.575   3
   1 -10  -4 5198.86 207.913   4
  -1 -10   4 5339.14 194.957   3
   1 -10  -4 5225.80 228.040   1
  -1 -10  -5 829.377 101.649   1
   1 -10   5 832.977 92.1809   3
  -1 -10   5 948.653 88.2166   3
   1 -10   5 877.904 97.1313   4
   1 -10  -5 1105.67 116.968   1
  -1 -10  -5 998.555 88.1360   4
   1 -10  -5 874.197 94.0573   4
  -1 -10   5 821.357 98.4507   4
   1  10   6 10681.5 361.852   3
   1 -10   6 10596.9 343.921   3
  -1 -10   6 10812.2 313.958   3
  -1 -10  -6 11153.7 385.038   1
   1 -10   6 11458.0 355.616   4
   1 -10  -6 10843.8 378.843   1
  -1 -10   6 10529.0 352.428   4
  -1 -10   7 1031.56 116.378   4
   1 -10   7 846.515 105.408   3
  -1 -10  -7 873.743 115.641   1
   1 -10   7 909.195 112.112   4
   1 -10  -7 945.063 121.650   1
   1  10   7 593.415 93.2277   3
  -1  10   7 833.112 104.007   3
   1  10   8 9117.67 371.107   3
  -1 -10  -8 9258.96 392.505   1
  -1 -10   8 8105.04 345.186   4
   1 -10   8 9353.65 360.130   3
   1 -10  -8 8575.73 381.755   1
  -1  10   8 9377.34 365.618   3
  -1  10   9 888.584 121.155   3
   1 -10   9 914.958 123.532   3
   1  10   9 451.403 96.0222   3
  -1 -10  -9 552.507 107.325   1
   1 -10  -9 574.735 106.950   1
   1  10  10 3765.46 275.502   3
  -1 -11   0 6991.04 183.223   1
   1  11   0 10614.8 234.614   2
   1 -11   0 10779.1 291.563   4
  -1 -11   0 11069.3 289.037   4
   1 -11   0 7071.60 181.762   1
   1  11   1 3661.06 118.183   2
   1 -11  -1 4179.99 183.939   4
   1 -11   1 4267.10 114.920   1
   1 -11   1 3836.99 173.311   3
   1 -11   1 3774.60 174.708   4
  -1 -11  -1 3970.76 167.793   4
   1 -11  -1 3709.51 146.332   1
  -1 -11   1 3894.28 114.599   1
  -1 -11  -1 4539.54 167.323   1
  -1 -11   1 3786.77 175.263   4
   1 -11   2 3322.18 164.132   3
  -1 -11  -2 3094.56 152.634   1
  -1 -11  -2 3410.60 158.435   4
   1 -11  -2 3312.93 170.256   4
   1 -11  -2 3355.37 158.779   1
   1 -11   2 3160.98 162.278   4
  -1 -11   2 3182.37 169.223   4
  -1 -11  -3 9746.25 267.995   4
  -1 -11  -3 9141.39 290.357   1
   1 -11  -3 9440.11 289.493   1
   1 -11  -3 10035.1 296.329   4
   1 -11   3 9263.63 289.024   4
   1 -11   3 9369.02 280.557   3
  -1 -11   3 9527.98 309.901   4
  -1 -11   3 10306.3 272.297   3
   1 -11  -4 3796.14 183.704   4
  -1 -11  -4 3763.74 202.798   1
  -1 -11   4 3885.75 205.423   4
   1 -11   4 3684.36 185.252   3
   1 -11   4 4166.91 202.734   4
   1 -11  -4 4405.38 215.196   1
  -1 -11  -4 4344.24 182.254   4
  -1 -11   4 4255.20 184.206   3
  -1 -11  -5 37205.0 539.635   4
   1 -11   5 38161.0 627.615   3
   1 -11  -5 37432.9 669.217   1
  -1 -11   5 37449.3 659.427   4
  -1 -11  -5 38003.7 679.104   1
   1 -11  -5 37203.9 612.886   4
  -1 -11   5 35117.1 547.023   3
   1 -11   5 36989.4 630.262   4
  -1 -11   6 6356.11 247.788   3
   1 -11   6 6453.84 275.703   3
  -1 -11  -6 6143.28 291.376   1
   1 -11  -6 6371.37 297.080   1
   1 -11   6 6705.68 282.084   4
   1  11   6 6097.44 283.580   3
  -1 -11   6 6241.28 282.668   4
   1 -11   7 8592.82 339.529   3
  -1 -11   7 8138.58 340.828   4
  -1 -11  -7 8265.71 354.288   1
  -1  11   7 7536.35 315.789   3
   1 -11  -7 8280.98 359.607   1
   1  11   7 8264.73 344.162   3
   1 -11   7 8715.97 337.199   4
  -1  11   8 105.740 45.1078   3
  -1 -11  -8 102.593 55.2120   1
   1  11   8 168.041 56.7642   3
  -1 -11   8 20.1508 35.6807   4
   1 -11   8 261.310 63.8358   3
   1 -11  -8 191.959 61.5022   1
   1  11   9 1266.77 150.170   3
   1 -11  -9 1256.24 154.845   1
  -1 -11  -9 1167.85 155.399   1
  -1  11   9 1742.59 168.073   3
   1  12   0 10010.3 235.833   2
   1 -12   0 9808.65 291.956   4
  -1 -12   0 9552.56 282.160   4
   1  12   1 5716.92 153.377   2
  -1 -12  -1 5446.21 191.242   1
  -1 -12   1 5521.53 219.564   4
   1 -12  -1 5710.52 224.142   4
   1 -12   1 5108.38 212.245   4
   1 -12  -1 5643.10 187.521   1
  -1 -12  -1 5097.38 202.028   4
   1 -12   2 4094.07 187.875   3
   1 -12  -2 4731.34 193.697   1
  -1 -12  -2 4414.41 191.062   1
  -1 -12   2 4584.17 208.365   4
   1 -12   2 4123.49 193.109   4
  -1 -12  -2 4646.67 193.762   4
   1 -12  -2 4863.00 212.069   4
   1 -12  -3 298.782 57.7482   1
  -1 -12   3 347.133 69.4427   4
  -1 -12   3 267.277 52.6392   3
   1 -12   3 295.946 56.5141   3
   1 -12   3 264.777 53.0100   4
  -1 -12  -3 386.311 66.9130   1
  -1 -12  -3 243.958 53.8754   4
   1 -12  -3 324.635 57.0429   4
   1 -12  -4 904.967 96.5144   4
   1 -12   4 957.315 101.402   3
  -1 -12   4 1047.73 94.6090   3
  -1 -12   4 935.210 102.307   4
   1 -12   4 935.759 105.440   4
  -1 -12  -4 884.682 86.9343   4
   1 -12  -4 988.104 112.367   1
  -1 -12  -4 830.079 98.4526   1
  -1 -12   5 105.768 33.4843   3
   1 -12  -5 54.5923 26.0795   4
   1 -12   5 160.964 55.7846   4
   1 -12  -5 57.4230 33.1444   1
  -1 -12   5 113.239 45.2281   4
  -1 -12  -5 81.6245 34.3101   4
  -1 -12  -5 194.622 56.7278   1
   1 -12   5 73.1100 38.2322   3
  -1 -12   6 1177.26 130.932   4
  -1 -12   6 1045.93 104.484   3
   1 -12   6 1084.24 118.093   4
   1 -12  -6 997.735 123.368   1
  -1 -12  -6 1160.42 130.984   1
   1  12   6 1077.86 127.069   3
   1 -12   6 1077.76 116.083   3
  -1  12   7 96.9469 47.9901   3
   1 -12   7 88.5125 34.9530   4
  -1 -12  -7 187.870 63.0755   1
   1  12   7 38.9167 42.8376   3
   1 -12  -7 39.7148 51.2223   1
   1 -12   7 177.610 59.9756   3
  -1 -12   7 58.7897 43.6390   4
  -1 -12   8 546.935 95.9705   4
  -1  12   8 671.478 102.008   3
   1 -12  -8 514.620 98.6532   1
   1 -12   8 679.685 103.940   3
   1  12   8 533.940 92.7313   3
  -1 -12  -8 381.199 85.0491   1
   1 -12   9 597.336 106.540   3
  -1 -12  -9 586.892 118.902   1
   1 -12  -9 496.188 102.719   1
   1  12   9 364.658 82.9451   3
  -1  12   9 537.783 98.0172   3
   1 -13   0 1598.30 93.3103   1
   1  13   0 1561.80 99.2317   2
  -1 -13   0 1346.19 111.052   4
  -1 -13   0 1288.71 86.6343   1
   1 -13   0 1367.79 117.411   4
  -1 -13   1 10437.6 316.969   4
  -1 -13  -1 8567.65 248.556   1
  -1 -13  -1 10663.0 302.716   4
   1  13  -1 10602.7 278.935   2
   1 -13  -1 8431.33 235.482   1
   1 -13   1 10763.0 320.159   4
   1 -13  -1 11129.9 327.787   4
  -1 -13  -2 1828.99 126.385   1
   1 -13   2 1909.02 136.201   3
   1 -13  -2 1637.58 129.364   4
  -1 -13   2 1837.68 139.968   4
   1 -13   2 1629.98 128.819   4
   1 -13  -2 1782.67 123.146   1
  -1 -13  -2 1656.55 121.159   4
   1 -13  -3 3081.94 180.676   4
   1 -13  -3 3255.12 181.429   1
   1 -13   3 2926.12 172.657   3
  -1 -13   3 2782.89 158.992   3
   1 -13   3 2994.59 179.540   4
  -1 -13  -3 3097.32 178.947   1
  -1 -13  -3 3163.92 166.098   4
  -1 -13   3 3293.49 195.244   4
  -1 -13  -4 1405.37 135.247   1
  -1 -13  -4 1265.62 106.614   4
   1 -13  -4 1343.26 116.614   4
   1 -13   4 1373.20 119.040   3
   1 -13   4 1296.12 123.806   4
  -1 -13   4 1320.66 112.168   3
   1 -13  -4 1352.88 128.401   1
  -1 -13   4 1147.75 123.305   4
   1 -13   5 412.698 72.5895   3
  -1 -13   5 292.324 57.7227   3
   1 -13   5 339.113 72.3326   4
  -1 -13  -5 375.138 60.6386   4
  -1 -13  -5 322.181 65.5549   1
   1 -13  -5 432.420 81.6699   1
   1 -13  -5 431.514 74.9776   4
  -1 -13   5 519.320 88.4618   4
   1 -13  -6 81.5687 42.7860   4
   1 -13   6 98.2686 47.8055   4
  -1 -13   6 86.3369 33.6697   3
  -1 -13   6 39.9937 29.4990   4
  -1 -13  -6 103.856 43.5442   1
   1 -13   6 149.851 52.8296   3
   1 -13  -6 44.0606 41.8134   1
  -1 -13  -7 1496.96 164.214   1
   1  13   7 1405.53 148.705   3
   1 -13  -7 1819.28 182.485   1
  -1 -13   7 1574.77 162.260   4
   1 -13   7 1800.99 160.056   3
   1 -13   8 430.686 84.3755   3
  -1 -13   8 271.455 71.4592   4
  -1 -13  -8 373.899 89.5684   1
   1 -13  -8 275.939 80.9288   1
   1  13   8 283.255 78.5629   3
  -1  13   8 349.205 77.4410   3
   1 -13  -9 2641.19 231.528   1
  -1  13   9 2711.56 222.766   3
  -1 -13   9 3113.50 253.441   4
   1  13   9 2532.55 218.028   3
  -1 -13  -9 3199.51 261.562   1
   1  14   0 91209.8 787.583   2
  -1 -14   0 88725.2 947.077   4
   1 -14   0 89683.1 970.803   4
   1  14  -1 6622.14 227.604   2
  -1 -14  -1 6786.34 226.759   1
   1 -14  -1 7621.14 234.379   1
  -1 -14  -1 6977.45 255.659   4
   1 -14  -1 7118.37 273.098   4
  -1 -14   1 7050.91 276.015   4
   1 -14   1 7122.67 272.640   4
  -1 -14  -2 23287.5 471.131   4
  -1 -14   2 21792.9 493.329   4
   1 -14   2 21508.1 472.580   3
   1 -14  -2 22475.0 490.550   4
   1 -14  -2 23152.0 448.006   1
  -1 -14  -2 22023.8 447.427   1
   1 -14   2 22842.0 504.090   4
   1 -14  -3 3653.22 196.951   1
   1 -14   3 3671.91 204.960   4
   1 -14  -3 3460.42 195.440   4
  -1 -14  -3 3472.40 182.368   4
   1 -14   3 3522.41 193.412   3
  -1 -14   3 3631.90 212.189   4
  -1 -14  -3 3789.24 202.319   1
   1 -14   4 1920.36 150.871   3
  -1 -14  -4 1811.68 135.482   4
   1 -14   4 2025.45 159.965   4
  -1 -14  -4 1895.70 154.358   1
   1 -14  -4 1901.70 152.738   1
  -1 -14   4 1801.46 157.141   4
  -1 -14   4 1849.82 138.080   3
   1 -14  -4 1916.39 151.358   4
   1 -14   5 1354.14 137.782   4
  -1 -14   5 1258.34 116.087   3
   1 -14  -5 1123.49 116.293   4
   1 -14  -5 1202.23 133.307   1
  -1 -14  -5 1128.16 127.455   1
  -1 -14   5 1358.11 141.790   4
   1 -14   5 1279.73 126.404   3
   1 -14   6 1522.88 144.647   3
   1 -14  -6 1533.46 140.673   4
  -1 -14  -6 1561.21 159.243   1
   1 -14  -6 1651.32 161.673   1
   1 -14   6 1597.68 153.187   4
  -1 -14   6 1505.55 158.191   4
   1 -14  -7-39.8402 46.9963   1
   1 -14   7 23.9070 33.7812   4
  -1 -14  -7 5.98890 31.9212   1
   1 -14   7 8.51790 35.0024   3
   1  14   7-27.0980 32.9156   3
  -1 -14   7 107.501 60.2506   4
   1 -14   8 3025.94 224.343   3
  -1 -14  -8 3072.42 248.622   1
  -1  14   8 1497.96 158.201   3
   1 -14  -8 2577.06 224.194   1
   1  14   8 1689.42 173.946   3
  -1 -14   8 1634.57 181.289   4
  -1 -14   9 416.592 95.3691   4
   1  14   9 260.966 79.1548   3
  -1  14   9 251.060 75.5764   3
  -1 -15   0 7012.49 276.756   4
   1 -15   0 7336.21 288.751   4
  -1 -15   1 27956.6 559.163   4
  -1 -15  -1 29549.4 552.772   4
   1  15  -1 26854.3 473.068   2
   1 -15   1 29503.7 577.103   4
   1 -15  -1 28225.1 563.455   4
   1 -15  -2 6563.32 242.763   1
  -1 -15  -2 6812.70 265.473   4
   1 -15  -2 6797.63 279.686   4
   1 -15   2 6577.86 279.260   4
  -1 -15   2 6489.14 279.472   4
  -1 -15  -2 6551.11 253.369   1
   1 -15   3 3674.87 213.918   4
   1 -15   3 3964.13 218.151   3
   1 -15  -3 3546.46 204.068   4
  -1 -15   3 3838.23 223.712   4
  -1 -15  -3 3977.80 203.093   4
   1 -15  -3 4175.48 214.223   1
  -1 -15  -3 4033.13 214.263   1
   1 -15  -4 754.619 101.288   1
   1 -15   4 753.319 100.108   4
  -1 -15   4 753.639 110.658   4
  -1 -15  -4 802.659 99.4086   4
  -1 -15   4 998.624 106.540   3
  -1 -15  -4 868.579 110.031   1
   1 -15   4 871.657 104.361   3
   1 -15  -4 866.039 104.210   4
   1 -15   5 8242.60 329.063   3
  -1 -15   5 9380.02 330.624   3
  -1 -15  -5 8632.26 351.335   1
   1 -15   5 8973.03 358.129   4
  -1 -15   5 8386.53 356.942   4
   1 -15  -5 8624.38 328.932   4
   1 -15  -5 9502.61 370.536   1
  -1 -15  -6-25.7853 34.5147   1
  -1 -15   6 65.9515 44.0931   4
   1 -15   6 74.9852 43.3323   4
   1 -15  -6 63.4960 39.1738   1
   1 -15  -6 165.747 58.3877   4
   1 -15   6 132.920 49.5127   3
   1 -15   7 1416.66 152.356   4
   1 -15   7 2270.81 187.215   3
  -1 -15  -7 2062.13 199.308   1
   1  15   7 1943.79 182.772   3
   1 -15  -7 2039.34 194.311   1
  -1 -15   7 1970.66 190.666   4
  -1 -15  -8 491.659 107.236   1
  -1 -15   8 270.829 78.0148   4
   1 -15   8 471.833 89.4648   3
  -1  15   8 302.393 76.1207   3
   1  15   8 341.121 78.9470   3
   1 -15  -8 438.182 96.6352   1
  -1 -15   9 42.4154 44.0140   4
  -1  15   9 0.27567 37.0018   3
   1 -16   0 45.9058 41.0547   4
  -1 -16   0 12.0491 25.1117   4
  -1 -16   1 6524.17 281.217   4
   1 -16  -1 6572.62 284.087   4
   1  16  -1 7034.65 248.518   2
   1 -16   1 6769.10 289.136   4
  -1 -16  -1 7187.83 288.247   4
   1 -16   2 16994.7 464.817   4
  -1 -16  -2 17433.9 415.244   1
   1 -16  -2 17142.0 460.640   4
   1 -16  -2 17799.2 411.659   1
  -1 -16   2 17025.1 474.665   4
  -1 -16  -2 17480.6 442.800   4
  -1 -16   3 1865.99 161.010   4
   1 -16  -3 1846.59 144.769   1
   1 -16  -3 1786.77 151.842   4
  -1 -16  -3 1813.63 144.880   4
  -1 -16  -3 1859.75 148.829   1
   1 -16   3 1827.00 162.955   4
   1 -16   3 1630.13 144.608   3
   1 -16   4 8181.16 323.639   3
   1 -16  -4 8582.40 333.120   4
   1 -16   4 8514.10 345.198   4
   1 -16  -4 8935.44 344.203   1
  -1 -16   4 8185.88 348.004   4
  -1 -16  -4 8990.69 343.896   1
  -1 -16  -4 8713.08 315.106   4
   1 -16  -5 457.608 82.4857   4
  -1 -16   5 283.765 71.2050   4
   1 -16   5 248.579 65.7066   4
   1 -16   5 417.480 81.6966   3
  -1 -16   5 434.406 76.5988   3
  -1 -16  -5 438.296 82.4356   1
   1 -16  -5 473.330 92.5177   1
   1 -16  -6 2367.68 186.532   4
  -1 -16  -6 2445.44 206.637   1
   1 -16  -6 2547.79 209.081   1
  -1 -16   6 2459.63 209.487   4
   1 -16   6 2528.57 203.933   4
   1 -16   6 2463.46 191.844   3
  -1 -16   7 387.960 90.2232   4
   1  16   7 317.993 84.6828   3
   1 -16  -7 337.987 82.2881   1
   1 -16   7 490.098 91.3987   3
   1 -16   7 381.394 88.4054   4
  -1 -16  -7 560.549 111.530   1
   1  16   8 1317.26 164.961   3
   1 -16   8 1491.44 161.174   3
   1 -16  -8 1447.00 174.840   1
  -1  16   8 1429.82 163.568   3
  -1 -16  -8 1392.80 172.906   1
  -1 -16   8 1641.98 186.973   4
   1 -17   0 91.8191 47.3253   4
  -1 -17   0 39.1560 31.6826   4
   1 -17   1 5915.06 283.050   4
  -1 -17   1 5838.33 282.266   4
  -1 -17  -1 6186.81 276.333   4
   1 -17  -1 6210.47 281.853   4
  -1 -17  -2 2246.75 166.873   4
   1 -17   2 1959.73 164.960   4
   1 -17  -2 2453.68 183.110   4
  -1 -17   2 1997.91 167.072   4
   1  17  -2 2052.78 152.803   2
   1 -17  -3 2262.28 174.118   4
  -1 -17   3 2197.10 180.610   4
  -1 -17  -3 1871.90 149.085   4
   1 -17  -3 2026.26 156.444   1
   1 -17   3 2034.39 172.146   4
  -1 -17  -3 2146.54 165.495   1
  -1 -17   4 2174.01 188.567   4
   1 -17   4 2034.12 173.348   4
   1 -17  -4 2112.77 171.768   4
  -1 -17  -4 2333.44 171.265   4
   1 -17  -4 2145.69 168.986   1
  -1 -17  -4 2026.60 170.560   1
   1 -17   4 2350.76 182.335   3
  -1 -17   5 1518.87 163.483   4
   1 -17   5 1424.44 151.636   4
   1 -17  -5 1577.63 148.826   4
   1 -17  -5 1481.38 152.313   1
   1 -17   5 1641.37 156.785   3
  -1 -17  -5 1388.85 151.703   1
   1 -17   6-64.4723 41.3575   4
   1 -17   6 83.8931 48.3947   3
   1 -17  -6 45.9249 37.3638   4
  -1 -17  -6 101.389 56.5944   1
   1 -17  -6 7.61030 43.6957   1
  -1 -17   6-2.32521 30.3153   4
  -1 -17   7 299.441 92.6073   4
   1 -17   7 255.050 69.4313   4
   1 -17   7 383.791 84.2372   3
   1  17   7 223.315 78.3222   3
   1 -17  -7 240.054 61.4192   1
  -1 -17  -7 397.664 96.0046   1
   1 -17   8 1.55805 42.5507   3
  -1  17   8-48.1562 34.7007   3
  -1 -17   8 80.9118 53.2797   4
  -1 -18   0 123.159 40.3561   4
   1 -18   0 133.737 50.1161   4
  -1 -18  -1 1659.11 151.860   4
  -1 -18   1 1311.78 141.806   4
   1 -18   1 1552.06 151.599   4
   1 -18  -1 1349.50 139.536   4
   1 -18  -2 1996.70 171.882   4
   1 -18   2 2050.20 174.873   4
  -1 -18   2 1749.72 162.247   4
   1  18  -2 1823.13 146.619   2
  -1 -18  -2 1986.46 162.755   4
   1 -18  -3 1799.93 161.576   4
  -1 -18   3 1815.98 172.291   4
  -1 -18  -3 1754.32 153.950   1
   1 -18  -3 1679.62 144.052   1
   1 -18   3 1643.68 158.090   4
  -1 -18  -3 1623.93 150.764   4
   1 -18  -4 971.329 126.602   4
   1 -18   4 1102.52 130.133   3
  -1 -18  -4 916.093 112.099   4
   1 -18  -4 526.970 89.0427   1
  -1 -18   4 1060.14 136.936   4
  -1 -18  -4 779.152 112.825   1
   1 -18   4 854.826 122.318   4
  -1 -18   5 823.583 127.583   4
   1 -18   5 1132.98 134.719   3
   1 -18   5 777.483 117.921   4
   1 -18  -5 1077.69 128.049   4
  -1 -18  -5 1191.68 147.256   1
   1 -18  -5 1007.12 130.537   1
   1 -18   6 675.705 108.092   4
   1 -18   6 593.717 102.425   3
   1 -18  -6 1018.38 130.482   4
  -1 -18  -6 1001.99 147.318   1
   1 -18  -6 887.157 129.449   1
  -1 -18   6 1082.35 150.758   4
  -1 -18   7 200.259 77.5300   4
   1  18   7 93.3929 66.1585   3
   1 -18   7 33.7350 33.5631   3
  -1 -18  -7 49.9954 67.6094   1
   1 -18  -7 5.71997 40.1475   1
   1 -18   7 29.3587 53.4554   4
  -1 -19   0 2479.01 190.111   4
   1 -19   0 2643.86 201.904   4
  -1 -19   1 1354.83 144.632   4
  -1 -19  -1 1529.78 149.100   4
   1 -19   1 1179.88 134.927   4
   1 -19  -1 1283.88 136.249   4
   1 -19   2 2522.18 198.416   4
  -1 -19  -2 2860.20 202.848   4
  -1 -19   2 2893.36 215.091   4
   1 -19  -2 3380.93 232.915   4
   1 -19  -3 6044.53 302.735   4
   1 -19   3 5515.51 301.150   4
  -1 -19  -3 6403.45 301.528   4
  -1 -19   3 6027.24 316.914   4
   1  19  -3 5569.07 271.442   2
  -1 -19  -4 1796.01 160.318   4
  -1 -19  -4 1721.82 165.254   1
  -1 -19   4 1652.89 173.733   4
   1 -19  -4 1465.50 148.521   1
   1 -19  -4 1718.21 166.808   4
   1 -19   4 1665.65 173.698   4
   1 -19   5 178.545 52.8180   4
   1 -19  -5 218.405 67.6010   4
   1 -19  -5 149.788 41.3359   1
  -1 -19  -5 297.356 85.8675   1
   1 -19   5 275.442 70.9087   3
  -1 -19   5 366.872 98.9607   4
   1 -19  -6 391.279 88.0168   4
  -1 -19   6 338.433 84.7142   4
  -1 -19  -6 282.893 80.1736   1
   1 -19   6 130.764 36.9208   4
   1 -19   6 308.887 79.0734   3
   1 -19  -6 201.419 56.5871   1
  -1 -19  -7 2205.50 216.245   1
   1 -19  -7 1702.75 187.426   1
  -1 -19   7 1957.55 208.459   4
   1 -19   7 1920.91 188.163   3
   1 -19   7 1843.29 192.224   4
   1 -20   0 640.067 107.110   4
  -1 -20   0 675.576 105.282   4
  -1 -20  -1 97.7738 45.5613   4
   1 -20   1 110.084 55.2577   4
  -1 -20   1 82.6511 49.1492   4
   1 -20  -1 82.8739 48.5106   4
   1 -20  -2 248.474 71.6511   4
  -1 -20   2 267.848 70.7934   4
  -1 -20  -2 280.601 68.9470   4
   1 -20   2 304.952 78.7355   4
   1 -20   3 273.252 80.2222   4
  -1 -20  -3 302.495 78.3388   4
  -1 -20   3 157.687 63.8733   4
   1 -20  -3 350.825 77.8716   4
   1 -20  -4 467.436 94.3724   4
  -1 -20  -4 316.526 74.3899   4
  -1 -20   4 233.271 67.5149   4
   1 -20   4 349.940 83.7759   4
   1  20  -4 281.057 67.0373   2
   1 -20   5 539.992 100.908   3
  -1 -20  -5 894.778 137.320   1
   1 -20   5 740.547 123.936   4
   1 -20  -5 647.115 109.016   1
   1 -20  -5 622.843 101.816   4
  -1 -20   5 743.511 127.158   4
   1 -20   6 2149.46 203.424   3
   1 -20  -6 1337.66 161.371   1
  -1 -20   6 2035.91 212.879   4
   1 -20   6 1763.36 191.828   4
  -1 -20  -6 1883.65 197.931   1
  -1 -21   0 82.3066 43.3411   4
   1 -21   0 71.4335 43.1042   4
   1 -21  -1 747.612 114.755   4
   1 -21   1 470.180 100.293   4
  -1 -21   1 545.873 99.1900   4
  -1 -21  -1 518.939 97.5646   4
  -1 -21   2 138.994 56.5236   4
  -1 -21  -2 307.349 74.5344   4
   1 -21   2 106.132 55.3750   4
   1 -21  -2 198.526 70.0929   4
  -1 -21  -3 1926.83 178.944   4
   1 -21  -3 1738.00 172.558   4
  -1 -21   3 1589.65 174.983   4
   1 -21  -4 33.9703 39.4631   4
   1 -21   4 155.042 59.2026   4
   1  21  -4 195.954 63.4850   2
  -1 -21   4 137.071 46.4708   4
  -1 -21   5-39.8851 52.8907   4
   1 -21  -5 58.5131 35.4354   4
   1 -21   5 19.1055 54.0505   4
  -1 -21  -6 143.531 57.3564   1
   1 -21  -6 15.5953 54.8624   1
   1 -21   6 126.197 53.4413   3
   1 -22   0 94.5929 47.9218   4
  -1 -22   0 85.4725 52.5534   4
   1 -22  -1 659.375 116.604   4
   1 -22   1 976.499 138.556   4
  -1 -22   1 645.285 116.434   4
  -1 -22  -1 816.683 120.585   4
  -1 -22  -2 1793.81 177.095   4
   1 -22  -2 1981.24 194.336   4
  -1 -22   2 1595.92 177.258   4
  -1 -22   3 775.804 124.412   4
  -1 -22  -3 693.457 115.528   4
   1 -22   3 747.033 126.109   4
   1 -22  -3 635.514 113.612   4
   1 -22  -4 9426.85 422.934   4
   1 -22   4 9206.13 432.308   4
  -1 -22   4 9730.22 450.271   4
   1 -22  -5 2794.06 228.634   4
   1  22  -5 2136.94 207.897   2
  -1 -23   0 80.5709 51.3340   4
   1 -23   0 106.842 57.8207   4
  -1 -23  -1 901.803 134.908   4
   1 -23  -1 973.985 142.004   4
  -1 -23   1 923.978 136.588   4
   1 -23   1 1338.55 164.121   4
  -1 -23  -2 1453.25 165.302   4
   1 -23   2 1787.06 189.659   4
  -1 -23   2 1656.90 185.027   4
  -1 -23   3 1465.88 181.952   4
   1 -23   3 1666.71 190.766   4
  -1 -23  -3 1513.63 171.582   4
   1 -23  -3 1389.22 164.450   4
   1 -23  -4 3593.95 269.664   4
  -1 -24   0 66.4649 58.3611   4
   1 -24   0 137.513 63.6918   4
   1 -24  -1 920.537 141.166   4
  -1 -24  -1 919.809 143.781   4
  -1 -24   1 821.320 137.202   4
  -1 -24  -2 173.737 65.4985   4
  -1 -24  -3 1711.27 186.676   4
   2   0   0 947991. 1205.10   3
   2   0   0 956444. 1624.27   2
   2   0  -1 61853.5 423.476   2
   2   0   1 60065.1 434.916   2
   2   0   2 114929. 665.616   2
   2   0  -2 114964. 642.391   1
   2   0  -2 115371. 650.176   2
   2   0  -3 1271.99 77.5880   2
   2   0   3 1123.78 77.9093   3
   2   0  -3 1167.56 73.7189   1
  -2   0   3 1247.67 54.1650   3
   2   0   3 1383.04 86.5685   2
   2   0   4 208.232 21.8855   4
   2   0  -4 201.138 38.2698   1
   2   0   4 147.365 33.3794   3
  -2   0   4 138.747 23.2554   3
   2   0  -4 228.581 40.3255   2
   2   0   5 1150.34 98.2636   3
   2   0  -5 1426.63 107.084   1
  -2   0   5 1144.49 74.9360   3
  -2   0  -5 1102.70 89.5363   1
  -2   0   6 3722.34 153.982   3
   2   0   6 3532.81 185.194   3
  -2   0  -6 3820.65 177.660   1
   2   0  -6 3994.83 189.168   1
   2   0   7 476.975 71.9461   3
   2   0  -7 518.502 74.2022   1
  -2   0  -7 517.468 77.1889   1
   2   0  -8 5709.19 264.054   1
   2   0   8 5159.99 262.126   3
  -2   0  -8 4879.83 234.748   1
   2   0   9 8421.71 360.973   3
   2   0  10 1386.36 153.070   3
   2   0  11 3672.63 267.713   3
   2  -1   0 21299.5 239.790   2
   2  -1   0 20392.1 189.646   3
   2  -1   0 20453.4 244.646   1
   2   1   0 20907.8 244.926   2
   2   1   0 20762.0 252.864   1
   2  -1   1 134661. 614.347   3
   2   1   1 126771. 600.519   3
   2  -1   1 130706. 653.375   2
   2   1  -1 134038. 653.589   2
   2  -1  -1 133275. 588.778   2
   2  -1  -1 125741. 636.310   1
   2   1   2 21828.1 284.439   2
   2  -1  -2 20939.9 289.558   1
   2  -1   2 22205.9 300.185   3
   2   1  -2 21699.0 295.827   2
   2  -1  -2 21532.7 262.863   2
   2   1  -2 20593.9 264.461   1
   2  -1   2 21490.8 296.730   2
   2   1   2 22943.3 307.848   3
   2  -1  -3 19353.0 284.477   2
   2  -1   3 20433.9 188.844   4
   2  -1   3 20769.2 333.366   2
   2   1  -3 19593.7 291.266   1
   2   1   3 21046.8 313.064   2
   2  -1   3 19408.2 319.209   3
  -2  -1   3 20301.6 203.408   3
   2   1  -3 20166.6 318.231   2
   2   1   3 19584.9 328.180   3
   2  -1  -3 21162.4 327.492   1
   2   1   4 34073.4 481.710   3
  -2  -1   4 32915.7 331.013   3
   2  -1   4 34878.9 297.392   4
  -2   1   4 33199.0 354.908   3
   2  -1   4 34656.0 479.504   3
   2  -1  -4 34094.9 423.953   2
   2   1  -4 32871.4 448.288   2
   2   1  -4 34720.0 428.716   1
   2   1   5 17885.5 386.691   3
   2  -1   5 16289.0 364.222   3
  -2  -1   5 17193.2 284.004   3
   2  -1  -5 18328.5 371.437   1
  -2  -1  -5 16235.5 346.439   1
  -2   1  -5 17054.3 334.992   1
   2  -1  -5 16525.9 328.796   2
  -2   1   5 17762.1 307.071   3
   2   1  -5 17940.8 344.504   1
   2  -1  -6 692.481 83.0746   1
  -2  -1   6 435.921 51.8753   3
   2   1   6 461.716 69.6473   3
   2  -1  -6 419.208 59.6218   2
  -2  -1  -6 649.769 77.6363   1
  -2   1  -6 603.301 71.8159   1
  -2   1   6 673.101 69.2069   3
   2  -1   6 685.815 82.4935   3
   2   1  -6 674.108 77.9150   1
  -2   1  -7 1481.11 119.912   1
   2   1   7 1402.33 128.031   3
   2  -1  -7 1559.58 121.582   2
   2  -1   7 1541.96 134.390   3
  -2  -1  -7 1500.07 126.353   1
   2   1  -7 1722.24 130.574   1
   2  -1  -7 1643.79 133.549   1
  -2  -1  -8 1379.36 129.695   1
   2  -1   8 1532.55 146.041   3
   2   1  -8 1586.96 132.976   1
  -2   1  -8 1451.28 129.620   1
   2   1   8 1474.12 139.815   3
   2  -1  -8 1699.23 145.072   1
   2  -1   9 1385.31 144.701   3
   2   1   9 1250.68 142.071   3
  -2  -1  -9 983.653 117.392   1
   2  -1  -9 1056.92 124.598   1
   2  -1  10 1566.24 165.533   3
   2   1  10 1616.97 169.771   3
   2   1  11 99.0895 46.4623   3
   2  -1  11-39.8022 52.0575   3
   2   2   0 10420.8 174.732   2
   2  -2   0 10595.3 164.395   4
   2  -2   0 10834.3 154.672   3
   2   2   0 11232.5 138.129   3
   2  -2   0 10401.7 175.387   1
   2  -2   0 11203.5 176.734   2
   2  -2   1 836.717 51.9294   3
   2  -2  -1 824.890 47.1110   2
   2  -2   1 858.205 55.7971   2
   2   2  -1 812.886 54.1654   2
   2   2   1 565.499 42.3276   2
   2   2   1 875.789 51.0744   3
   2  -2   1 871.755 43.0280   4
   2  -2  -1 727.024 50.0081   1
   2   2  -1 617.920 43.6132   1
   2  -2   2 19224.9 285.829   3
   2   2  -2 19849.9 300.719   2
   2   2   2 19617.2 262.336   2
   2  -2  -2 18816.2 279.248   1
   2   2   2 18545.9 278.155   3
   2  -2  -2 20095.0 240.147   2
   2  -2   2 20274.0 194.424   4
   2  -2   2 19696.8 295.992   2
   2   2  -2 18440.5 246.307   1
   2   2  -3 10389.4 202.262   1
   2  -2   3 10184.5 233.148   3
   2  -2  -3 11296.3 204.316   2
   2   2   3 10651.6 246.035   3
   2  -2  -3 11010.7 245.834   1
   2   2  -3 10628.0 240.834   2
   2   2   3 10557.1 216.091   2
   2  -2   3 10610.9 157.565   4
  -2  -2   3 10642.1 146.934   3
   2   2   4 6333.12 212.390   3
   2  -2   4 6157.54 205.430   3
   2  -2   4 5756.96 133.934   4
  -2  -2   4 6396.31 146.306   3
  -2   2   4 6504.57 166.603   3
   2  -2  -4 6745.84 181.654   2
   2   2   4 6853.52 195.233   2
   2  -2  -4 6887.61 214.266   1
   2   2  -4 6512.26 179.496   1
   2  -2  -5 2446.60 139.514   1
  -2   2  -5 2432.31 123.057   1
  -2   2   5 2345.63 113.115   3
  -2  -2  -5 2319.43 136.277   1
   2  -2   5 2177.95 134.613   3
   2  -2   5 2260.21 94.2773   4
  -2  -2   5 2186.08 99.7071   3
   2   2  -5 2333.26 119.085   1
   2   2   5 2224.89 139.923   3
  -2  -2   6 545.908 59.1157   3
  -2  -2  -6 982.337 98.6512   1
   2   2  -6 892.878 84.1269   1
  -2   2  -6 767.471 76.2746   1
   2   2   6 749.946 88.4399   3
   2  -2  -6 803.091 80.0392   2
   2  -2  -6 862.756 91.7635   1
   2  -2   6 709.246 87.1959   3
  -2   2   6 829.534 77.5131   3
  -2   2  -7 5733.80 226.582   1
  -2   2   7 5801.93 218.668   3
   2   2  -7 6089.91 231.781   1
   2  -2  -7 5967.45 254.158   1
   2  -2   7 5784.36 255.629   3
  -2  -2  -7 5858.93 252.191   1
   2   2   7 5641.67 258.102   3
  -2  -2  -8 519.276 85.8981   1
   2   2   8 585.637 88.6256   3
   2  -2  -8 608.966 90.5792   1
   2  -2   8 565.489 89.3625   3
  -2  -2  -9 2901.33 204.641   1
   2   2   9 2640.44 202.065   3
   2  -2  -9 3051.34 213.835   1
   2  -2   9 2845.40 214.476   3
   2  -2  10-6.65513 32.9483   3
   2   2  10-9.77452 33.9269   3
   2   2  11 603.567 114.004   3
   2  -2  11 636.897 109.785   3
   2  -3   0 11052.3 172.554   3
   2   3   0 8755.77 169.623   2
   2  -3   0 11266.0 182.080   1
   2  -3   0 11358.7 187.498   4
  -2  -3   0 7654.86 146.528   4
   2  -3   0 11148.0 176.892   2
   2  -3   1 60541.4 421.990   1
   2  -3   1 65138.9 407.239   4
   2   3   1 62849.3 449.360   3
   2  -3   1 63223.1 465.723   3
   2   3  -1 59555.5 479.090   2
  -2  -3  -1 66215.6 332.259   4
   2  -3  -1 62972.1 472.104   1
   2  -3  -1 61296.4 387.087   2
   2  -3  -1 61817.7 481.898   4
   2  -3   1 61853.7 469.105   2
   2  -3  -2 64460.6 404.507   2
   2   3   2 59128.8 516.276   3
   2  -3   2 62517.1 527.396   3
   2  -3  -2 67178.7 558.350   1
   2  -3   2 65462.9 562.891   2
   2   3  -2 61524.8 552.111   2
   2  -3   2 64811.9 411.841   4
   2   3   2 64268.0 468.781   2
   2   3  -2 62898.7 438.554   1
   2  -3  -3 3035.51 99.8605   2
  -2  -3   3 4152.98 96.6644   3
   2  -3   3 3111.51 97.9120   4
   2   3   3 4411.49 157.677   3
   2  -3  -3 4805.22 171.228   1
   2  -3   3 4396.08 155.570   3
   2   3   3 4320.09 132.808   2
   2   3  -3 4343.99 127.431   1
   2   3  -3 4252.58 158.959   2
  -2  -3   4 19524.4 256.241   3
   2  -3  -4 14040.8 246.966   2
   2   3   4 20472.9 328.944   2
   2   3  -4 20361.2 305.448   1
   2   3   4 20615.0 386.299   3
   2  -3   4 19741.2 373.335   3
   2  -3  -4 21299.9 384.848   1
  -2   3   4 19346.8 302.037   3
   2  -3   4 15022.8 244.272   4
   2  -3   5 2389.90 104.942   4
  -2  -3   5 2497.04 107.065   3
   2   3   5 2494.17 148.417   3
   2  -3   5 2533.83 146.759   3
   2   3  -5 2647.36 122.991   1
  -2   3   5 2529.54 123.674   3
   2  -3  -5 2619.75 145.702   1
  -2  -3  -5 2350.74 140.485   1
  -2   3  -5 2766.27 126.651   1
   2  -3  -6 431.814 62.4690   1
   2  -3   6 357.524 63.3371   3
  -2   3  -6 452.556 58.8397   1
  -2  -3   6 254.794 41.6936   3
   2   3  -6 470.183 59.3800   1
   2   3   6 410.731 66.8722   3
  -2   3   6 431.443 59.4733   3
  -2  -3  -6 439.150 67.6615   1
   2   3   7 3103.59 192.431   3
  -2  -3  -7 3272.11 194.061   1
   2  -3   7 3642.57 208.719   3
  -2   3   7 3364.73 173.949   3
   2  -3  -7 3421.41 197.325   1
   2  -3   8 1742.67 153.993   3
  -2  -3  -8 2037.97 165.255   1
   2   3   8 1978.73 167.369   3
   2  -3  -8 1783.75 152.429   1
   2  -3  -9 829.727 114.975   1
   2   3   9 804.549 116.018   3
  -2  -3  -9 866.924 116.047   1
   2  -3   9 745.720 108.565   3
   2  -3  10 592.378 104.924   3
  -2  -3 -10 795.914 115.579   1
   2   3  10 647.135 111.710   3
   2  -3 -10 996.603 138.441   1
   2  -3  11 2215.34 211.203   3
   2   4   0 30363.1 326.262   2
   2  -4   0 28826.7 304.765   3
   2  -4   0 31364.3 314.334   1
   2  -4   0 32678.6 341.481   4
   2  -4   0 33168.8 317.163   2
   2  -4   1 27111.4 277.987   1
   2   4  -1 26085.3 332.459   2
   2   4   1 26481.7 291.732   2
   2  -4   1 27766.8 331.790   2
   2  -4   1 26111.5 315.493   3
   2  -4   1 27171.2 300.795   4
   2  -4  -1 27847.6 336.311   4
   2  -4  -1 26964.8 326.583   1
   2  -4  -1 27074.3 255.341   2
   2   4  -2 35185.5 425.311   2
   2  -4   2 32282.8 392.607   3
   2  -4  -2 32374.5 398.199   4
   2  -4  -2 32276.1 402.892   1
   2   4   2 35407.5 412.275   3
  -2  -4   2 33736.2 252.956   3
  -2  -4  -2 34234.9 251.403   4
   2  -4  -2 33016.6 276.779   2
   2  -4   2 32244.0 328.631   4
   2   4   2 32720.4 332.953   2
   2  -4   3 13399.8 223.882   4
   2   4   3 13421.4 285.990   3
   2  -4  -3 14706.8 301.870   1
   2  -4   3 13829.9 282.966   3
   2   4   3 14657.4 246.330   2
   2   4  -3 14667.1 226.605   1
  -2  -4  -3 14519.6 165.806   4
   2   4  -3 13820.7 295.240   2
   2  -4  -3 13575.0 195.553   2
   2   4   4 7472.69 231.733   3
   2  -4  -4 7994.91 241.501   1
   2   4  -4 7658.79 179.889   1
   2  -4   4 7698.70 233.306   3
   2  -4  -4 7937.65 171.122   2
   2   4   4 8302.68 206.409   2
  -2  -4   4 7800.73 168.226   3
   2  -4  -5 4343.79 145.709   2
   2   4  -5 4623.54 155.976   1
  -2  -4   5 4312.73 144.156   3
   2  -4   5 4408.75 192.168   3
  -2  -4  -5 4411.05 195.430   1
   2  -4  -5 4671.33 199.963   1
   2   4   5 4642.55 204.195   3
  -2   4   5 4481.53 167.917   3
  -2   4  -5 4371.31 153.878   1
   2  -4   5 4838.63 163.853   4
   2  -4   6 13509.2 367.053   3
   2  -4  -6 14929.2 387.631   1
  -2  -4  -6 14361.0 379.520   1
  -2   4   6 13822.3 317.858   3
   2   4   6 14934.3 400.816   3
   2  -4  -7 18.0192 27.8909   1
  -2  -4  -7 102.840 40.4593   1
   2   4   7 41.8342 32.3771   3
   2  -4   7-10.1147 21.9175   3
  -2   4   7 51.4647 33.9525   3
  -2  -4  -8 1172.76 122.820   1
   2  -4   8 1234.93 128.006   3
   2   4   8 1216.38 131.818   3
   2  -4  -8 1254.78 130.309   1
   2  -4   9 112.141 49.6319   3
   2   4   9 167.001 48.8179   3
   2  -4  -9 177.889 62.9627   1
  -2  -4  -9 29.5892 33.3912   1
   2   4  10 4200.13 274.393   3
   2  -4  10 4179.88 269.479   3
   2  -4 -10 6990.67 356.462   1
  -2  -4 -10 6610.26 335.002   1
   2  -5   0 266.654 34.0114   3
   2   5   0 219.931 32.0428   2
   2  -5   0 227.978 27.2587   2
   2  -5   0 264.685 32.1276   1
   2  -5   0 276.262 36.4580   4
  -2  -5   0 262.347 31.8845   4
   2  -5   1 22978.4 301.856   4
   2  -5   1 22155.0 254.733   1
   2  -5  -1 22532.4 305.458   1
   2   5  -1 22237.0 320.776   2
   2  -5  -1 21301.2 229.968   2
   2  -5   1 23003.0 319.999   3
   2  -5   1 22596.9 309.761   2
   2  -5  -1 22589.9 324.978   4
   2   5   1 21978.8 267.929   2
  -2  -5   1 21789.8 313.914   4
  -2  -5   2 10187.3 242.055   4
   2   5  -2 9678.84 234.232   2
  -2  -5   2 7633.44 142.402   3
   2  -5  -2 10769.9 244.732   1
   2  -5  -2 9993.73 229.443   4
   2  -5   2 10308.5 204.401   4
   2  -5  -2 9904.19 144.305   2
   2  -5   2 10178.8 231.632   3
  -2  -5  -2 7175.00 136.026   4
   2   5  -2 7018.80 144.888   1
   2   5   2 9616.80 179.078   2
   2   5  -3 9819.30 179.532   1
   2  -5   3 9409.95 240.936   3
   2   5   3 9744.90 250.337   3
   2  -5  -3 9705.34 252.501   1
   2  -5   3 9675.76 206.224   4
   2   5   3 9707.25 193.401   2
  -2  -5  -3 9895.17 160.752   4
   2  -5  -4 12570.8 310.205   1
   2   5  -4 12678.8 224.250   1
   2   5   4 11753.4 303.946   3
  -2  -5   4 12462.2 220.815   3
   2  -5  -4 12392.2 198.387   2
   2  -5   4 12153.8 300.511   3
   2   5  -5 560.215 51.7724   1
   2  -5   5 544.245 72.6528   3
   2   5   5 592.214 77.1589   3
  -2  -5   5 593.784 55.1590   3
  -2  -5  -5 560.611 77.1638   1
  -2   5   5 597.438 65.9935   3
  -2   5  -5 691.548 61.6869   1
   2  -5  -5 525.061 67.6863   1
   2  -5   5 454.321 53.8043   4
  -2   5   6 2407.34 140.714   3
   2   5   6 2156.26 152.559   3
   2  -5   6 2219.03 151.301   3
  -2  -5  -6 1890.98 142.643   1
   2  -5  -6 2091.94 148.288   1
  -2   5   7 1365.72 112.405   3
   2  -5   7 1291.78 125.220   3
   2   5   7 1289.89 132.347   3
   2  -5  -7 1340.72 125.144   1
  -2  -5  -7 1434.45 137.475   1
  -2  -5   8 1425.39 139.508   4
   2   5   8 1353.35 141.860   3
   2  -5   8 1314.97 136.931   3
   2  -5  -8 1556.58 148.503   1
  -2  -5  -8 1290.01 138.085   1
   2   5   9 3537.93 239.924   3
   2  -5  -9 3566.51 239.028   1
   2  -5   9 3404.22 229.085   3
  -2  -5  -9 3329.59 229.935   1
   2  -5  10 263.871 72.3702   3
   2   5  10 163.768 63.0871   3
   2  -5 -10 226.961 72.3078   1
  -2  -5 -10 259.343 72.3163   1
   2  -6   0 9850.59 187.150   1
   2   6   0 11049.0 210.957   2
   2  -6   0 10074.0 212.541   3
   2  -6   0 10772.1 198.435   2
   2  -6   0 10548.6 223.815   4
  -2  -6   0 10787.7 210.942   4
   2  -6   1 72435.5 582.904   4
   2  -6   1 79080.1 622.682   3
   2   6  -1 85372.9 654.084   2
   2  -6  -1 80061.4 448.719   2
   2  -6  -1 79414.9 597.070   1
   2  -6   1 75324.9 482.261   1
   2  -6  -1 80991.0 651.620   4
   2   6   1 79269.4 522.033   2
  -2  -6  -1 77708.1 531.987   4
  -2  -6   1 82156.1 632.260   4
   2   6   2 28381.2 310.816   2
  -2  -6   2 27392.0 402.099   4
   2  -6   2 27341.2 392.487   3
   2   6  -2 28670.1 415.415   2
   2  -6  -2 28929.9 415.075   1
   2  -6  -2 28077.7 399.206   4
  -2  -6  -2 27579.0 294.878   4
   2  -6   2 26463.7 356.427   4
   2  -6  -2 27687.8 234.069   2
  -2  -6   3 60345.0 671.354   4
   2  -6  -3 59860.2 641.435   1
  -2  -6   3 61633.5 461.958   3
   2  -6  -3 62711.3 641.705   4
   2  -6   3 59483.0 629.131   3
   2   6   3 58025.1 639.835   3
   2  -6  -3 61350.4 346.818   2
  -2  -6  -3 62854.0 447.553   4
   2   6  -3 63478.7 439.630   1
   2   6   3 60900.0 480.051   2
   2  -6   3 61405.5 565.376   4
  -2  -6  -4 58.0532 18.0218   4
   2   6  -4 25.7536 11.2537   1
  -2  -6   4 44.9276 35.7478   4
   2   6   4 17.5379 20.9213   3
   2  -6   4 39.1591 24.1796   4
   2   6   4 5.99453 11.0227   2
  -2  -6  -4 44.8109 32.7370   1
  -2  -6   4 31.6586 14.1997   3
   2  -6   4 13.1563 20.6451   3
   2  -6  -4-15.9098 24.8680   1
  -2  -6   5 1646.83 93.3056   3
   2  -6   5 2140.61 141.799   3
   2   6   5 2397.43 153.450   3
  -2  -6  -5 2346.11 151.702   1
   2  -6  -5 2492.72 153.414   1
   2  -6   5 1502.65 100.555   4
  -2  -6   5 2186.09 146.050   4
  -2  -6   6 6655.65 276.752   4
   2   6   6 6478.59 266.973   3
   2  -6   6 6315.91 258.728   3
  -2  -6  -6 6302.81 267.349   1
  -2   6   6 6281.43 232.247   3
   2  -6  -6 6034.03 257.276   1
  -2  -6   7 9717.54 358.167   4
  -2  -6  -7 10502.5 371.621   1
   2  -6   7 10069.2 348.968   3
   2   6   7 10111.8 360.949   3
   2  -6  -7 11059.5 375.656   1
  -2   6   7 10317.3 316.849   3
   2  -6  -8 53.9405 36.8709   1
  -2  -6  -8 138.990 44.3180   1
   2  -6   8 60.3491 50.4495   3
   2   6   8 25.3789 29.0989   3
  -2  -6   8 51.2673 45.1822   4
   2   6   9 7425.33 351.310   3
  -2  -6  -9 7527.39 352.708   1
   2  -6  -9 7773.30 360.220   1
   2  -6   9 7570.54 345.481   3
   2   6  10 253.617 70.3343   3
   2  -6 -10 439.937 95.1182   1
  -2  -6 -10 344.547 85.4359   1
   2  -6  10 433.002 90.8405   3
   2  -7   0 409.203 48.9950   3
   2   7   0 485.733 46.8629   2
   2  -7   0 432.977 40.7805   1
   2  -7   0 457.171 51.1193   4
  -2  -7   0 389.279 47.5191   4
   2  -7   1 35394.4 436.135   3
   2   7  -1 36314.8 443.547   2
   2   7   1 35135.4 362.389   2
   2  -7  -1 35696.8 420.134   1
   2  -7  -1 36434.2 459.191   4
   2  -7   1 35065.9 431.128   4
  -2  -7  -1 35574.0 390.137   4
  -2  -7   1 35944.6 440.177   4
   2  -7  -2 69690.6 365.175   2
   2  -7  -2 71035.1 671.193   1
   2   7   2 71282.4 494.060   2
   2  -7   2 69645.1 657.300   3
  -2  -7   2 65813.3 644.979   4
   2   7  -2 68616.7 664.792   2
   2  -7   2 68195.7 612.375   4
   2  -7  -2 68614.4 661.124   4
  -2  -7  -2 72593.8 527.804   4
   2   7   3 11587.6 204.473   2
   2  -7   3 11516.2 282.588   3
   2  -7  -3 11824.5 290.095   4
  -2  -7  -3 12367.6 223.317   4
   2  -7  -3 11636.0 290.620   1
   2  -7   3 11600.8 264.519   4
  -2  -7   3 11571.1 296.251   4
   2   7  -3 12275.9 193.562   1
  -2  -7   3 11402.6 217.474   3
   2   7   4 14054.8 242.379   2
  -2  -7   4 13878.8 351.481   4
   2  -7   4 13243.0 330.209   3
  -2  -7  -4 12857.3 336.001   1
  -2  -7   4 14321.6 262.791   3
   2  -7   4 13473.3 294.551   4
   2  -7  -4 13277.6 336.219   1
  -2  -7  -4 13464.7 232.771   4
  -2  -7  -5 3779.20 196.702   1
  -2  -7   5 2597.76 123.933   3
   2  -7   5 3868.03 191.743   3
   2  -7   5 2778.78 143.148   4
   2   7   5 3728.72 193.973   3
   2  -7  -5 3777.68 193.193   1
  -2  -7   5 3784.29 199.935   4
   2   7   6 12948.6 380.474   3
  -2  -7   6 13567.9 400.606   4
   2  -7   6 14353.2 396.490   3
  -2  -7  -6 14077.3 406.431   1
  -2   7   6 14151.3 358.496   3
   2  -7  -6 13947.2 398.432   1
  -2  -7   7 6142.96 288.008   4
   2  -7   7 5709.45 267.412   3
   2   7   7 5585.22 273.848   3
  -2   7   7 5503.88 240.413   3
  -2  -7  -7 5710.76 282.490   1
   2  -7  -7 5691.21 273.743   1
  -2  -7   8 1268.95 139.998   4
  -2  -7  -8 1265.97 142.539   1
   2  -7   8 1303.21 138.258   3
   2  -7  -8 1134.08 128.550   1
   2   7   8 1149.68 139.706   3
  -2  -7  -9-10.6322 36.8360   1
   2  -7   9-5.77179 30.2269   3
   2   7   9-14.6941 40.1981   3
  -2  -7   9 46.0114 52.2581   4
   2  -7  -9 2.93514 33.3543   1
   2   7  10 382.724 85.8996   3
  -2  -7 -10 580.059 110.771   1
   2  -7 -10 503.567 101.122   1
   2  -7  10 487.762 101.044   3
   2   8   0 6499.24 174.743   2
   2  -8   0 6400.46 195.964   4
  -2  -8   0 7211.04 201.368   4
   2  -8   0 6661.75 165.655   1
   2  -8   0 6983.17 203.590   3
  -2  -8  -1 22779.8 341.443   4
   2  -8   1 22361.9 366.044   3
   2   8  -1 23235.7 369.244   2
  -2  -8   1 22928.8 375.604   4
   2  -8   1 23151.5 373.096   4
   2  -8  -1 23425.1 354.326   1
   2   8   1 22264.4 300.837   2
   2  -8  -1 22165.7 379.403   4
   2  -8  -2 12181.5 289.699   4
   2  -8   2 11919.4 283.075   3
   2  -8   2 11710.3 269.228   4
   2   8  -2 12725.9 297.084   2
   2  -8  -2 11698.1 151.823   2
   2  -8  -2 12461.4 286.751   1
   2  -8   2 12392.2 188.792   1
   2   8   2 11849.0 205.800   2
  -2  -8  -2 12267.7 236.107   4
  -2  -8   2 11737.5 285.646   4
   2  -8   3 85006.6 744.332   4
  -2  -8   3 85069.1 628.121   3
   2  -8   3 83815.3 803.443   3
  -2  -8  -3 82655.3 612.848   4
   2   8   3 82080.7 547.095   2
   2  -8  -3 82079.0 791.066   1
  -2  -8   3 78302.5 788.966   4
   2  -8  -3 80276.7 771.650   4
  -2  -8  -4 26185.8 353.537   4
  -2  -8   4 26424.4 370.317   3
   2  -8   4 24959.5 462.739   3
   2  -8  -4 25225.5 459.989   4
   2   8   4 24040.0 470.944   3
  -2  -8  -4 25216.9 478.852   1
   2  -8   4 24819.8 422.746   4
   2  -8  -4 24036.3 466.231   1
  -2  -8   4 25433.3 483.880   4
  -2  -8   5 9076.62 237.417   3
   2  -8   5 12073.1 346.391   3
  -2  -8  -5 11825.9 353.873   1
   2   8   5 10966.7 341.311   3
   2  -8  -5 11709.6 350.468   1
  -2  -8   5 11883.2 355.025   4
   2  -8   5 8245.75 255.763   4
  -2  -8  -6 11331.1 372.450   1
   2   8   6 10873.0 364.011   3
  -2   8   6 10800.8 325.123   3
   2  -8  -6 10463.9 353.681   1
  -2  -8   6 11448.2 368.742   4
   2  -8   6 11037.9 352.240   3
   2  -8   7 8465.68 330.674   3
  -2  -8   7 8676.00 341.018   4
   2   8   7 7926.08 326.602   3
  -2   8   7 8693.06 308.570   3
   2  -8  -7 8411.74 339.348   1
  -2  -8  -7 8960.85 356.693   1
   2   8   8 1161.99 136.534   3
   2  -8  -8 1196.54 136.786   1
  -2  -8   8 1289.37 138.869   4
   2  -8   8 1299.66 140.180   3
  -2  -8  -8 1446.47 157.386   1
  -2  -8  -9 4224.14 274.437   1
   2   8   9 4210.79 273.681   3
   2  -8  -9 4369.38 279.760   1
   2  -8   9 3969.20 257.377   3
   2  -8 -10 1276.54 165.647   1
  -2  -8 -10 1082.57 149.024   1
   2  -8  10 1074.33 143.835   3
   2   8  10 1104.60 148.173   3
   2  -9   0 18356.2 354.183   4
  -2  -9   0 18632.6 342.515   4
   2  -9   0 18965.2 352.676   3
   2  -9   0 18689.6 289.748   1
   2   9   0 19596.2 314.989   2
   2  -9  -1 2477.87 135.709   4
   2   9   1 2579.79 104.623   2
   2   9  -1 2609.69 131.045   2
   2  -9  -1 2591.43 122.295   1
  -2  -9  -1 2645.91 123.502   4
   2  -9   1 2570.54 131.823   3
   2  -9   1 2657.67 134.660   4
  -2  -9   1 2653.68 140.790   4
   2  -9   2 24350.1 263.636   1
   2  -9   2 25829.5 424.451   4
   2   9   2 25529.1 310.840   2
   2   9  -2 26128.0 439.419   2
   2  -9  -2 26197.8 430.184   1
   2  -9  -2 24771.6 434.340   4
  -2  -9   2 24442.7 435.376   4
  -2  -9  -2 25812.0 367.709   4
   2  -9   2 22980.9 411.595   3
  -2  -9   3 2491.53 118.256   3
   2  -9   3 2306.47 137.270   3
   2  -9  -3 2625.50 147.244   1
   2  -9  -3 2310.54 136.790   4
  -2  -9  -3 2414.57 113.999   4
  -2  -9  -3 2288.64 140.647   1
  -2  -9   3 2400.81 144.794   4
   2  -9   3 2386.21 132.559   4
   2   9   3 2401.95 93.8030   2
   2  -9  -4 31547.6 536.525   4
   2  -9   4 33696.9 515.671   4
  -2  -9   4 33384.9 444.955   3
   2  -9   4 32407.7 545.289   3
  -2  -9  -4 29463.4 532.962   1
   2  -9  -4 32358.2 554.256   1
  -2  -9   4 30896.8 543.594   4
  -2  -9   5 6451.21 263.611   4
  -2  -9   5 4775.19 178.691   3
   2  -9   5 6164.38 250.439   3
   2   9   5 6723.25 271.107   3
  -2  -9  -5 6533.44 270.796   1
   2  -9  -5 6550.77 268.098   1
   2  -9   5 4917.55 207.488   4
  -2  -9   6 9555.32 340.408   4
   2  -9   6 10011.2 343.388   3
   2   9   6 9462.82 347.433   3
  -2  -9  -6 9657.83 353.647   1
   2  -9  -6 9739.94 349.373   1
   2  -9   6 10739.1 319.035   4
  -2  -9  -7 507.147 88.2646   1
   2  -9   7 734.680 101.375   3
  -2   9   7 740.191 95.0075   3
   2  -9  -7 589.934 97.1471   1
   2   9   7 465.291 80.5337   3
  -2  -9   7 562.099 92.9977   4
  -2  -9  -8 1029.55 136.124   1
   2   9   8 838.930 119.243   3
  -2   9   8 711.780 96.6153   3
   2  -9  -8 826.443 115.845   1
  -2  -9   8 1013.08 126.270   4
   2  -9   8 1062.75 128.403   3
  -2  -9  -9 516.963 100.179   1
   2   9   9 611.923 106.339   3
   2  -9  -9 556.086 101.419   1
  -2  -9   9 480.681 91.0939   4
   2  -9   9 547.343 101.751   3
   2  -9  10 832.253 125.279   3
   2  -9 -10 714.885 128.229   1
  -2  -9 -10 694.466 126.281   1
   2   9  10 515.681 108.645   3
   2 -10   0-9.95580 17.3171   4
   2 -10   0 0.13888 12.4946   1
   2  10   0 12.7011 13.8597   2
  -2 -10   0 22.6944 28.9137   4
   2 -10   1 3.64517 19.5428   4
   2 -10  -1-13.5370 21.8024   4
  -2 -10  -1 59.6148 14.7463   4
  -2 -10   1 13.6018 24.0603   4
   2 -10   1-1.07529 9.86552   1
   2 -10   1 52.5324 26.0496   3
   2 -10  -1 32.1178 18.2930   1
   2  10  -1-15.2689 16.0958   2
   2 -10   2 5510.29 208.077   3
   2  10   2 5881.00 152.297   2
   2  10  -2 5557.67 209.141   2
  -2 -10  -2 5228.86 198.609   1
   2 -10  -2 5781.43 208.992   1
  -2 -10  -2 5344.79 179.727   4
   2 -10   2 5571.04 206.134   4
   2 -10  -2 5364.29 213.679   4
  -2 -10   2 5541.17 218.372   4
  -2 -10   3 1102.47 83.5071   3
   2 -10   3 1083.91 98.3667   3
  -2 -10   3 1135.79 103.218   4
  -2 -10  -3 1210.71 84.9717   4
  -2 -10  -3 1123.91 102.745   1
   2 -10  -3 1110.21 97.5563   1
   2 -10   3 1147.63 97.8143   4
   2 -10  -3 1168.03 103.313   4
  -2 -10   4 2711.25 131.593   3
   2 -10   4 2489.36 158.013   3
  -2 -10  -4 2387.58 156.760   1
   2 -10  -4 2438.70 152.333   4
   2 -10   4 2632.69 153.936   4
   2 -10  -4 2555.53 161.346   1
  -2 -10   4 2218.37 150.236   4
  -2 -10   5 904.389 103.875   4
  -2 -10  -5 879.940 102.637   1
   2  10   5 877.314 104.826   3
   2 -10   5 885.095 100.648   3
   2 -10  -5 853.605 99.5909   1
   2 -10   5 929.536 94.6458   4
   2 -10   6 6492.63 280.498   3
   2 -10  -6 6762.73 297.529   1
  -2 -10  -6 7086.39 309.542   1
   2 -10   6 7140.17 272.572   4
  -2 -10   6 6559.07 290.761   4
  -2 -10  -7 1052.29 130.041   1
   2 -10   7 837.530 110.450   3
  -2  10   7 873.533 104.871   3
   2  10   7 849.020 112.371   3
   2 -10  -7 898.988 119.134   1
  -2 -10   7 812.384 111.799   4
   2 -10   8 1795.37 166.401   3
  -2 -10  -8 1639.30 170.667   1
   2  10   8 1845.91 173.316   3
  -2  10   8 1282.32 134.124   3
   2 -10  -8 1790.90 176.186   1
  -2 -10   8 1695.40 166.888   4
  -2 -10   9 480.672 89.5245   4
  -2 -10  -9 650.039 118.479   1
   2  10   9 658.935 114.744   3
   2 -10  -9 550.512 102.327   1
   2 -10   9 647.575 108.812   3
   2 -10  10 1152.82 149.209   3
   2  11   0 2654.43 125.476   2
   2 -11   0 2478.71 143.994   4
  -2 -11   0 2443.08 137.109   4
   2  11   1 4760.92 152.831   2
   2 -11   1 4930.43 203.425   3
   2  11  -1 4878.83 189.444   2
   2 -11   1 5000.88 204.028   4
   2 -11  -1 5080.22 183.329   1
   2 -11   1 4811.01 138.664   1
   2 -11  -1 4855.29 206.445   4
  -2 -11   1 4723.84 200.117   4
  -2 -11  -1 4911.74 188.655   4
   2 -11   2 546.826 71.5743   4
   2 -11  -2 528.336 68.3332   4
  -2 -11  -2 622.034 68.7768   4
   2  11   2 599.212 50.2841   2
   2 -11  -2 764.402 79.9309   1
   2 -11   2 593.663 76.3269   3
  -2 -11  -2 626.849 74.8955   1
   2  11  -2 720.185 83.4118   2
  -2 -11   2 599.657 76.6666   4
   2 -11   3 2547.98 153.967   3
  -2 -11   3 2216.06 151.787   4
  -2 -11  -3 2325.29 149.001   1
   2 -11   3 2661.51 154.998   4
   2 -11  -3 2488.95 156.721   4
   2 -11  -3 2796.47 159.841   1
   2  11  -3 2451.25 153.162   2
  -2 -11  -3 2460.17 126.836   4
  -2 -11  -4 2927.63 142.189   4
   2 -11   4 3569.43 183.567   4
  -2 -11   4 3991.21 171.605   3
  -2 -11  -4 3522.10 194.889   1
   2 -11  -4 3418.67 189.353   1
   2 -11   4 3499.03 188.863   3
   2 -11  -4 3406.44 184.582   4
  -2 -11   4 3601.98 199.235   4
   2 -11   5 9988.65 338.779   3
  -2 -11  -5 9821.61 349.830   1
   2 -11  -5 9057.17 317.910   4
   2  11   5 8932.24 330.232   3
   2 -11  -5 9767.50 341.084   1
   2 -11   5 9788.76 316.608   4
  -2 -11   5 9413.98 336.491   4
   2 -11   6 826.342 98.5606   4
   2 -11   6 696.151 101.155   3
   2 -11  -6 758.459 104.498   1
   2  11   6 614.537 92.4875   3
  -2 -11   6 693.624 98.0558   4
  -2 -11  -6 690.407 104.950   1
   2  11   7 321.233 78.7107   3
  -2  11   7 225.945 58.9626   3
  -2 -11   7 325.391 73.6208   4
   2 -11   7 280.731 67.8423   3
  -2 -11  -7 359.218 82.7218   1
   2 -11  -7 289.623 61.8334   1
  -2 -11   8 646.110 101.152   4
  -2 -11  -8 580.977 106.594   1
   2 -11   8 815.462 112.327   3
   2  11   8 726.341 113.505   3
  -2  11   8 854.412 110.185   3
   2 -11  -8 580.655 101.671   1
  -2 -11   9 3858.65 263.715   4
   2 -11   9 4667.59 287.380   3
   2 -11  -9 4741.46 307.730   1
   2  11   9 3642.10 262.364   3
  -2 -11  -9 4613.20 301.392   1
   2  12   0 3797.93 153.982   2
   2 -12   0 3819.12 186.593   4
  -2 -12   0 3723.46 178.825   4
  -2 -12  -1 296.167 54.3249   4
  -2 -12   1 307.706 53.7002   4
   2 -12   1 350.256 66.1479   3
   2 -12  -1 296.966 54.8536   4
   2 -12  -1 384.323 56.0770   1
  -2 -12  -1 294.509 48.2019   1
   2  12  -1 307.280 51.3348   2
   2  12   1 376.849 46.5056   2
   2 -12   1 349.811 59.7245   4
   2 -12  -2 3180.71 177.116   4
   2 -12   2 2857.91 165.264   4
   2  12  -2 3148.86 166.240   2
  -2 -12  -2 3133.49 163.978   1
  -2 -12   2 3257.42 181.608   4
   2 -12   2 2732.43 161.398   3
  -2 -12  -2 2952.83 150.061   4
   2 -12  -2 3161.22 164.526   1
   2 -12   3 8953.71 299.038   4
   2  12  -3 7759.34 281.273   2
   2 -12   3 8432.78 288.009   3
   2 -12  -3 9289.98 299.640   1
   2 -12  -3 9077.73 304.000   4
  -2 -12   3 8930.46 321.675   4
  -2 -12  -3 8681.19 250.875   4
  -2 -12  -3 8220.50 282.876   1
  -2 -12   4 5668.59 214.722   3
   2 -12   4 6471.19 258.835   4
   2 -12   4 5215.81 239.727   3
   2 -12  -4 6177.28 263.863   1
   2 -12  -4 5567.54 242.623   4
  -2 -12  -4 6140.09 215.710   4
  -2 -12  -4 5574.76 252.768   1
  -2 -12   4 5135.25 246.333   4
  -2 -12  -5 3439.99 212.410   1
   2 -12   5 3572.44 207.912   3
   2 -12  -5 3386.95 206.759   1
   2 -12   5 3701.63 207.341   4
   2 -12  -5 3622.36 204.763   4
  -2 -12   5 3300.53 209.688   4
  -2 -12  -6 3746.59 238.036   1
   2  12   6 3075.85 208.107   3
   2 -12  -6 3387.04 223.054   1
  -2 -12   6 3330.22 218.057   4
   2 -12   6 3481.11 203.919   4
   2 -12   6 3175.04 207.682   3
  -2 -12  -7 1348.60 152.888   1
   2 -12   7 1168.54 134.115   3
   2  12   7 1395.12 153.089   3
   2 -12  -7 1312.35 151.854   1
  -2 -12   7 1251.22 142.691   4
  -2 -12   8 8192.77 377.047   4
  -2 -12  -8 7940.87 381.463   1
   2 -12   8 9054.97 387.626   3
  -2  12   8 8760.16 360.811   3
   2 -12  -8 8211.14 386.434   1
   2 -12   9 1104.07 146.669   3
  -2 -12   9 1047.51 148.836   4
   2 -12  -9 1002.51 148.656   1
  -2 -12  -9 1121.76 159.513   1
   2  12   9 925.946 134.581   3
   2  13   0 5949.47 198.237   2
   2 -13   0 6430.01 193.727   1
  -2 -13   0 6364.82 198.828   1
   2 -13   0 5744.76 238.927   4
  -2 -13   0 6267.74 243.751   4
   2 -13   1 1301.67 115.357   3
   2  13  -1 1368.16 105.902   2
   2 -13  -1 881.786 82.7483   1
  -2 -13  -1 864.281 82.2088   1
   2  13   1 958.731 74.5369   2
   2 -13   1 1393.17 120.236   4
  -2 -13  -1 1380.32 111.104   4
  -2 -13   1 1158.73 109.052   4
   2 -13  -1 1480.68 124.560   4
   2 -13   2 4091.63 201.631   3
  -2 -13  -2 4355.64 199.353   1
  -2 -13   2 4204.64 213.270   4
   2 -13  -2 4747.82 209.327   1
   2 -13   2 4040.38 200.924   4
   2 -13  -2 4109.88 206.083   4
  -2 -13  -2 4475.61 193.893   4
   2  13  -2 4688.76 208.867   2
  -2 -13  -3 2832.50 153.029   4
   2 -13   3 3003.21 179.707   3
   2 -13  -3 3175.26 181.663   1
  -2 -13  -3 2878.32 173.507   1
   2  13  -3 2825.04 172.790   2
  -2 -13   3 3185.08 195.569   4
   2 -13  -3 2882.62 177.810   4
   2 -13   3 3071.02 181.887   4
   2 -13   4 3113.85 186.675   4
   2 -13  -4 3023.93 186.763   4
  -2 -13  -4 3273.61 201.864   1
   2 -13  -4 3237.49 193.749   1
  -2 -13   4 3116.00 206.016   4
   2 -13   4 2865.51 180.202   3
  -2 -13  -5 4596.50 256.401   1
   2 -13   5 4275.78 231.494   3
   2 -13  -5 4198.09 235.496   1
  -2 -13   5 4395.08 248.593   4
   2 -13   5 4299.45 227.277   4
   2 -13  -5 4244.68 228.538   4
   2 -13   6 1620.81 153.419   3
   2 -13   6 1802.83 156.166   4
   2  13   6 1686.94 158.233   3
   2 -13  -6 1607.20 154.890   1
  -2 -13  -6 1806.38 169.042   1
  -2 -13   6 1735.78 166.668   4
  -2 -13   7 263.547 71.4248   4
   2 -13  -7 209.308 54.4299   1
  -2 -13  -7 305.155 83.7953   1
   2 -13   7 163.337 50.8531   3
   2  13   7 180.845 64.9184   3
  -2 -13  -8 1999.52 197.272   1
   2  13   8 934.557 132.598   3
  -2  13   8 1504.55 155.697   3
   2 -13  -8 1679.78 185.437   1
   2 -13   8 1151.70 139.721   3
  -2 -13   8 1671.10 177.731   4
   2  13   9 117.717 60.0508   3
  -2 -13   9 80.8936 46.3491   4
   2 -13   9 51.6347 36.3337   3
   2  14   0 2125.85 122.382   2
   2 -14   0 2219.09 156.491   4
  -2 -14   0 2552.76 161.044   4
  -2 -14  -1 37247.4 544.004   1
   2  14  -1 35251.1 547.707   2
   2 -14  -1 36536.2 532.967   1
  -2 -14  -1 34029.7 569.041   4
   2 -14  -1 33368.9 602.903   4
   2 -14   1 33651.7 606.159   4
  -2 -14   1 34379.5 604.605   4
  -2 -14   2 6475.41 272.578   4
   2 -14   2 5987.04 259.439   3
   2 -14   2 5877.42 252.544   4
  -2 -14  -2 5855.23 234.769   1
   2  14  -2 6003.42 241.380   2
   2 -14  -2 6895.14 258.156   1
  -2 -14  -2 6518.45 245.045   4
   2 -14  -2 6011.04 260.750   4
  -2 -14   3 4451.64 238.080   4
  -2 -14  -3 4504.36 224.118   1
   2 -14   3 4906.07 237.643   3
   2 -14  -3 5050.80 232.999   1
   2 -14  -3 4273.66 224.484   4
   2  14  -3 4397.01 223.104   2
  -2 -14  -3 4892.58 209.011   4
   2 -14   3 5255.01 246.154   4
  -2 -14  -4 1225.26 129.398   1
   2  14  -4 1072.07 122.915   2
   2 -14   4 1063.75 116.302   3
   2 -14   4 1080.01 116.310   4
   2 -14  -4 1126.53 118.708   1
  -2 -14   4 1253.16 135.528   4
   2 -14  -4 790.541 98.9705   4
  -2 -14  -5 6912.33 318.254   1
   2 -14   5 7021.84 304.076   3
   2 -14  -5 7006.56 301.139   4
   2 -14  -5 6847.92 309.308   1
   2 -14   5 7428.85 307.149   4
  -2 -14   5 6894.87 327.540   4
  -2 -14  -6 3957.32 257.245   1
   2 -14   6 3432.26 223.349   3
  -2 -14   6 3618.19 248.704   4
   2  14   6 3263.06 228.191   3
   2 -14  -6 3673.18 241.293   1
   2 -14   6 2905.50 203.184   4
   2 -14  -7 77.2261 44.5573   1
   2 -14   7 116.353 41.8673   3
   2  14   7 92.7149 43.1045   3
  -2 -14   7 78.7783 57.3836   4
  -2 -14  -7 157.759 52.9061   1
  -2 -14   8 565.817 111.693   4
   2 -14   8 389.301 86.3514   3
   2  14   8 398.113 89.1215   3
  -2  14   8 501.313 96.0318   3
   2 -14  -8 611.464 113.497   1
  -2 -14  -8 676.383 125.382   1
   2 -14   9 4195.89 285.422   3
  -2 -14   9 3850.45 285.371   4
  -2 -15   0 7013.60 275.112   4
   2  15   0 7876.33 242.112   2
   2 -15   0 7062.73 291.168   4
   2 -15  -1 13484.1 398.533   4
   2  15  -1 13412.1 345.817   2
  -2 -15   1 13815.1 398.586   4
   2 -15   1 13726.3 403.163   4
  -2 -15  -1 13938.4 376.344   4
  -2 -15  -1 13965.3 345.690   1
  -2 -15  -2 2974.47 173.095   1
   2 -15   2 2803.24 186.536   3
   2 -15  -2 2801.15 170.969   1
   2 -15  -2 2720.53 181.443   4
  -2 -15  -2 2896.51 170.645   4
   2  15  -2 2648.10 166.070   2
   2 -15   2 2560.37 175.831   4
  -2 -15   2 2528.91 177.248   4
   2 -15  -3 6402.24 283.164   4
  -2 -15  -3 6469.36 278.591   1
   2 -15   3 5788.36 265.749   3
   2  15  -3 6831.65 282.702   2
   2 -15  -3 6051.97 263.361   1
  -2 -15  -3 6798.66 256.707   4
   2 -15   3 6779.09 288.402   4
  -2 -15   3 6372.95 292.899   4
   2 -15   4 2821.97 193.747   3
   2  15  -4 2607.81 184.996   2
   2 -15  -4 2850.54 193.187   4
   2 -15  -4 3141.25 201.421   1
  -2 -15  -4 3522.58 219.449   1
   2 -15   4 2980.85 201.828   4
  -2 -15   4 2820.12 206.340   4
  -2 -15   5 290.811 80.3768   4
   2 -15   5 246.224 61.9587   4
   2 -15   5 294.918 69.0436   3
  -2 -15  -5 297.283 69.7722   1
   2 -15  -5 211.922 55.5992   1
   2 -15  -5 395.781 77.1346   4
  -2 -15   6 2089.46 192.961   4
  -2 -15  -6 1761.05 177.129   1
   2 -15   6 1765.54 163.015   3
   2  15   6 1566.36 160.461   3
   2 -15  -6 1861.09 176.542   1
   2 -15  -6 1699.57 157.982   4
   2 -15   6 1239.67 132.880   4
  -2 -15   7 12.2354 57.7242   4
  -2 -15  -7 78.5352 50.5837   1
   2 -15  -7 47.2331 35.6517   1
   2 -15   7 31.2635 37.1501   3
   2  15   7 116.559 56.4336   3
   2 -15  -8 96.7718 45.5024   1
  -2 -15   8 141.427 55.0504   4
   2 -15   8 244.531 75.6272   3
   2  15   8 94.6375 56.0880   3
  -2  15   8 142.717 55.1360   3
  -2 -15  -8 134.264 65.2175   1
   2 -16   0 3935.26 222.735   4
  -2 -16   0 4185.92 223.137   4
   2  16  -1 11683.0 333.125   2
  -2 -16  -1 11691.7 358.938   4
   2 -16  -1 12198.6 393.597   4
   2 -16   1 13035.1 408.640   4
  -2 -16   1 12540.0 398.811   4
  -2 -16  -2 4023.67 209.907   4
   2  16  -2 3728.41 203.143   2
  -2 -16   2 3581.46 217.498   4
   2 -16   2 3449.43 212.377   4
   2 -16  -2 3800.71 203.144   1
   2 -16  -2 3869.24 225.359   4
  -2 -16  -2 3923.77 207.439   1
   2 -16   3 274.839 62.9445   4
  -2 -16   3 268.032 72.3003   4
   2 -16  -3 290.113 64.6822   4
   2 -16   3 307.999 66.2238   3
   2 -16  -3 331.608 67.8253   1
   2  16  -3 282.429 66.1935   2
  -2 -16  -3 286.022 60.8389   4
  -2 -16  -3 394.670 75.9227   1
   2 -16  -4 4934.23 262.657   4
   2 -16   4 5425.12 274.277   3
   2  16  -4 5224.79 271.557   2
   2 -16  -4 5410.15 271.340   1
  -2 -16  -4 5836.12 285.317   1
  -2 -16   4 5558.00 292.523   4
   2 -16   4 5829.30 286.689   4
   2 -16   5 1000.33 125.527   4
  -2 -16  -5 1032.31 127.291   1
   2 -16   5 1127.20 135.154   3
   2  16  -5 1002.80 129.512   2
   2 -16  -5 1237.44 138.897   1
   2 -16  -5 955.831 116.732   4
  -2 -16   5 989.719 134.078   4
   2 -16  -6 254.921 62.4527   1
  -2 -16  -6 336.277 78.6575   1
   2 -16   6 119.551 32.4983   4
  -2 -16   6 432.215 95.1927   4
   2 -16  -6 414.962 84.6739   4
   2 -16   6 322.088 74.1987   3
   2  16  -6 322.474 81.0834   2
   2 -16  -7 261.404 67.6839   1
  -2 -16   7 323.791 83.6952   4
   2 -16   7 190.719 65.6339   3
   2  16   7 303.696 91.3745   3
   2  16  -7 107.506 47.7027   2
  -2 -16  -7 281.400 80.5405   1
  -2 -16   8 85.2096 66.4903   4
   2 -16   8 23.0989 31.0036   3
  -2  16   8 101.280 50.0945   3
   2 -17   0 25639.7 589.260   4
  -2 -17   0 25450.4 573.760   4
   2 -17   1 1511.16 147.596   4
   2 -17  -1 1590.21 149.656   4
  -2 -17  -1 1350.39 129.199   4
  -2 -17   1 1409.19 138.219   4
  -2 -17  -2 12874.6 390.388   4
  -2 -17   2 11560.8 403.484   4
   2 -17   2 11950.3 409.036   4
   2 -17  -2 12452.9 417.553   4
   2  17  -2 11986.6 373.737   2
  -2 -17  -3 511.683 77.6457   4
   2  17  -3 634.033 89.9226   2
  -2 -17  -3 560.849 91.6833   1
   2 -17   3 622.765 97.1860   3
   2 -17  -3 762.346 102.284   1
   2 -17   3 630.990 95.6685   4
  -2 -17   3 648.288 103.798   4
   2 -17  -3 626.193 99.9961   4
   2  17  -4 1536.56 149.473   2
   2 -17  -4 1866.06 168.961   4
   2 -17  -4 1912.37 165.740   1
  -2 -17  -4 2026.78 176.547   1
   2 -17   4 1841.63 167.802   4
  -2 -17   4 1790.62 172.646   4
   2 -17   4 1962.42 170.197   3
   2 -17  -5 314.121 78.2079   4
   2 -17   5 374.335 76.6032   4
  -2 -17   5 279.434 76.5567   4
  -2 -17  -5 299.526 76.1947   1
   2 -17   5 317.928 78.8874   3
   2  17  -5 321.698 74.1828   2
   2 -17  -5 264.318 72.1898   1
  -2 -17  -6 579.260 109.004   1
   2 -17   6 665.464 112.132   3
   2 -17  -6 478.572 90.6380   4
  -2 -17   6 513.320 107.813   4
   2  17  -6 460.646 100.956   2
   2 -17   6 339.048 72.3457   4
   2 -17  -6 485.012 97.7996   1
   2  17   7 772.929 126.894   3
   2 -17  -7 862.885 132.384   1
   2  17  -7 543.365 107.601   2
   2 -17   7 816.914 123.703   3
  -2 -17   7 838.012 137.180   4
  -2 -17  -7 1038.28 154.494   1
  -2  17   8 575.598 111.683   3
   2 -18   0 1100.87 128.709   4
  -2 -18   0 1046.86 122.488   4
   2 -18  -1 290.554 72.5873   4
   2 -18   1 347.770 78.5769   4
  -2 -18  -1 483.637 84.8007   4
  -2 -18   1 324.453 71.4373   4
   2 -18  -2 3114.32 217.513   4
  -2 -18   2 2772.07 205.938   4
   2  18  -2 2991.53 192.228   2
  -2 -18  -2 3288.46 207.279   4
   2 -18   2 2964.17 211.710   4
  -2 -18  -3 522.758 81.8527   4
   2 -18   3 602.301 100.188   4
  -2 -18   3 514.238 94.5556   4
   2 -18  -3 430.360 83.0474   4
   2 -18   3 359.566 79.9392   3
   2  18  -3 617.051 95.1346   2
  -2 -18  -3 437.688 78.7214   1
   2 -18   4 486.337 91.0282   4
  -2 -18   4 439.006 96.6126   4
  -2 -18  -4 344.969 76.3379   1
   2 -18   4 558.478 102.251   3
   2 -18  -4 420.855 84.7404   1
   2  18  -4 495.127 91.4977   2
   2 -18  -4 528.591 97.7295   4
  -2 -18  -5 190.635 63.3851   1
   2 -18  -5 144.954 47.6762   4
   2 -18   5 136.181 59.6995   4
  -2 -18   5 150.548 65.7647   4
   2 -18   5 161.018 57.2585   3
   2 -18  -5 225.181 71.5460   1
   2  18  -5 137.551 56.6634   2
   2 -18   6 80.0219 29.6973   4
  -2 -18  -6 178.390 73.2866   1
   2 -18   6 57.1817 28.3019   3
   2 -18  -6 90.6585 50.7159   4
   2 -18  -6 192.139 73.4125   1
   2  18  -6 74.4248 41.8731   2
  -2 -18   6 120.056 61.7449   4
   2 -18   7 1085.41 144.210   3
  -2 -18   7 1003.09 151.918   4
   2  18  -7 913.183 139.983   2
   2  18   7 1005.91 147.560   3
   2 -18  -7 1039.15 156.922   1
  -2 -18  -7 1332.07 170.648   1
  -2 -19   0 1741.84 162.280   4
   2 -19   0 1691.06 164.154   4
   2 -19  -1 114.855 47.9988   4
  -2 -19  -1 87.6532 37.8691   4
  -2 -19   1 72.1430 37.7260   4
   2 -19   1 104.212 46.6829   4
  -2 -19  -2 152.226 49.8230   4
   2 -19   2 206.644 71.4854   4
   2 -19  -2 214.345 61.3059   4
  -2 -19   2 120.770 53.9343   4
  -2 -19   3 569.709 106.016   4
  -2 -19  -3 423.017 77.4606   4
   2  19  -3 494.632 88.5873   2
   2 -19  -3 623.818 105.977   4
   2 -19   3 667.214 116.628   4
   2 -19   4 282.751 81.5502   3
   2 -19   4 369.654 90.9423   4
  -2 -19   4 181.352 63.3975   4
   2 -19  -4 243.429 65.6245   4
   2 -19  -4 343.870 80.1931   1
   2  19  -4 311.675 75.9419   2
  -2 -19  -4 356.228 82.0049   1
   2 -19  -5 304.243 74.2138   4
  -2 -19   5 328.067 88.8740   4
   2 -19   5 403.593 82.6869   4
   2 -19   5 282.716 77.2845   3
   2 -19  -5 380.934 90.0657   1
   2  19  -5 209.248 66.9580   2
  -2 -19  -5 268.900 74.8135   1
   2 -19   6 941.456 132.873   3
   2  19  -6 781.642 126.326   2
   2 -19  -6 965.505 145.468   1
   2 -19  -6 1564.57 168.131   4
   2 -19   6 1539.56 169.282   4
  -2 -19  -6 967.404 144.586   1
  -2 -19   6 1294.91 174.041   4
   2 -20   0 2113.77 188.754   4
  -2 -20   0 1970.59 176.657   4
  -2 -20  -1 521.354 92.8356   4
  -2 -20   1 699.857 111.796   4
   2 -20   1 600.781 111.303   4
   2 -20  -1 527.129 99.5761   4
   2 -20  -2 2357.39 199.783   4
  -2 -20   2 2272.68 199.077   4
   2 -20   2 2301.35 204.132   4
  -2 -20  -2 2501.07 193.273   4
   2 -20  -3 10194.7 420.838   4
   2 -20   3 9579.45 413.107   4
  -2 -20  -3 9755.45 374.108   4
   2 -20  -4 1890.60 184.283   4
   2 -20   4 2460.29 211.393   4
   2  20  -4 2463.50 201.839   2
  -2 -20   4 2569.09 226.526   4
  -2 -20  -5 1827.21 186.304   1
   2 -20   5 1347.22 161.636   3
   2  20  -5 1205.86 151.690   2
   2 -20  -5 1979.58 197.339   1
   2 -20   5 1254.27 155.328   4
   2 -20  -5 1090.84 141.752   4
  -2 -20   5 1523.11 180.509   4
   2 -20   6 6306.18 352.378   3
   2  20  -6 5369.70 330.371   2
   2 -20  -6 6153.97 362.267   1
   2 -20  -6 5904.23 335.303   4
   2 -20   6 5553.27 331.969   4
  -2 -20  -6 6015.75 350.986   1
   2 -21   0 2082.07 193.475   4
  -2 -21   0 3387.83 235.177   4
   2 -21  -1 251.939 67.1370   4
   2 -21   1 434.358 100.082   4
  -2 -21  -1 394.808 91.1915   4
  -2 -21   1 250.954 76.6057   4
  -2 -21   2 617.431 107.195   4
  -2 -21  -2 832.961 117.964   4
   2 -21  -2 718.722 114.941   4
   2 -21   2 628.164 111.879   4
   2 -21  -3 519.464 99.2347   4
   2 -21   3 664.275 115.803   4
  -2 -21   3 483.764 97.2329   4
   2 -21   4 1651.10 182.662   4
  -2 -21   4 1421.66 179.585   4
   2  21  -4 1327.04 153.693   2
   2 -21  -5 134.623 55.3154   4
  -2 -21   5 124.899 62.7410   4
   2 -21   5 155.868 53.5196   3
   2 -21   5 162.365 63.5392   4
   2  21  -5 161.093 73.5938   2
  -2 -22   0 1226.19 149.276   4
   2 -22   0 1849.78 187.644   4
   2 -22  -1 409.585 94.8027   4
  -2 -22  -1 416.630 86.7886   4
  -2 -22   1 513.773 98.6312   4
   2 -22   1 525.068 105.146   4
  -2 -22  -2 3198.67 232.460   4
   2 -22   2 3450.85 261.962   4
   2 -22  -2 2103.15 203.659   4
  -2 -22   2 2067.95 204.481   4
   2 -22   3 1361.22 167.679   4
  -2 -22   3 1474.64 173.873   4
   2 -22  -3 1029.09 143.407   4
   2 -22   4 4055.21 293.000   4
  -2 -22   4 4048.28 294.683   4
   2 -22  -4 3955.50 280.088   4
   2  22  -5 5345.19 322.941   2
   2 -23   0 143.035 58.9093   4
  -2 -23   0 189.244 65.5979   4
  -2 -23   1 394.575 90.3072   4
   2 -23  -1 678.197 124.654   4
  -2 -23  -1 766.867 127.382   4
   2 -23   1 647.451 111.564   4
  -2 -23  -2 458.613 91.3256   4
   2 -23   2 520.360 117.176   4
  -2 -23   2 521.122 103.851   4
   2 -23  -2 548.928 110.836   4
   2 -23  -3 37.1606 39.1276   4
   2 -23   3 140.043 66.1053   4
  -2 -24   0 17.2392 36.5931   4
  -2 -24  -1 93.9462 47.8338   4
  -2 -24  -2 506.385 102.036   4
   3   0   0 13.6006 11.6829   2
   3   0   0 5.70409 6.66088   3
   3   0  -1 1.01483 14.1169   2
   3   0   1-10.8577 10.2013   3
   3   0  -1 1.25241 14.3752   1
   3   0  -2-20.3849 17.3649   1
   3   0  -2 9.30980 12.5959   2
   3   0   2-0.65812 11.8855   2
   3   0  -3 21.0284 16.2800   1
   3   0   3 12.9648 13.7335   2
   3   0  -3 18.3878 18.4503   2
   3   0   3 16.5347 15.6809   3
  -3   0   3 6.14404 6.75468   3
   3   0  -4 14.3508 15.5701   1
   3   0   4 12.8163 26.3900   2
   3   0   4 28.3941 17.4523   3
   3   0  -4 30.6072 25.4355   2
  -3   0   4 6.01253 6.57736   3
   3   0  -5 3.44313 19.4676   1
   3   0   5 19.8651 34.4284   3
   3   0  -5 70.0267 30.0785   2
   3   0  -6-4.43922 19.2523   1
   3   0   6 11.8079 26.7248   3
   3   0  -6-5.01754 20.9331   2
   3   0  -7 8.82861 22.4936   1
  -3   0  -7 31.7842 32.1644   1
   3   0   7-52.0006 24.4571   3
   3   0  -7 0.15261 26.8919   2
   3   0  -8 42.3180 31.6635   1
   3   0   8-39.8748 45.5129   3
  -3   0  -8-25.0749 32.8118   1
   3   0   9-42.1312 54.1682   3
   3   0  10-3.47795 22.9379   3
   3  -1   0 99336.1 641.378   2
   3   1   0 101187. 667.150   2
   3  -1   0 103595. 509.164   3
   3   1   0 108871. 484.704   3
   3  -1   0 101986. 662.991   1
   3   1   0 107757. 704.122   1
   3  -1  -1 634.241 54.6111   1
   3  -1  -1 579.645 49.8244   2
   3   1  -1 717.239 58.1892   2
   3  -1  -1 632.497 32.9134   3
   3  -1   1 567.659 45.0317   3
   3   1   1 604.195 46.8756   3
   3   1   1 733.411 58.3646   2
   3   1  -1 659.607 54.8525   1
   3  -1   1 597.075 53.7853   2
   3  -1  -2 36070.4 400.397   2
   3   1  -2 34290.9 417.169   2
   3  -1   2 36404.4 418.130   3
   3   1   2 35845.4 414.643   3
   3  -1  -2 37625.6 440.704   1
   3   1  -2 35933.9 410.945   1
   3  -1   2 34910.6 432.917   2
   3   1   2 34565.6 413.887   2
   3   1  -3 13040.1 267.410   1
   3  -1   3 12429.7 278.476   3
   3   1  -3 12767.7 272.877   2
   3  -1  -3 12817.4 255.005   2
   3   1   3 11995.8 273.602   3
  -3   1   3 13010.6 166.961   3
   3  -1   3 13222.4 283.322   2
   3   1   3 12453.0 267.901   2
   3  -1  -3 12388.7 266.953   1
  -3  -1   4 21033.7 226.196   3
  -3   1   4 21917.5 260.247   3
   3   1  -4 21335.5 361.398   1
   3  -1  -4 21848.9 362.211   2
   3  -1  -4 21694.2 387.579   1
   3  -1   4 20822.4 400.572   3
   3  -1   4 22414.2 409.813   2
   3   1   4 23118.7 402.059   2
   3   1  -4 22237.8 398.278   2
   3   1   4 20163.4 392.318   3
   3  -1   5 3958.09 191.328   3
   3   1  -5 4083.12 174.218   1
   3  -1  -5 4204.08 174.053   2
   3   1  -5 4476.51 196.612   2
   3  -1  -5 4040.19 179.734   1
   3   1   5 4239.67 199.335   3
   3   1   6 6599.14 267.643   3
   3   1  -6 6652.54 252.158   2
   3   1  -6 6964.70 244.777   1
   3  -1  -6 7194.54 245.200   2
   3  -1  -6 6659.55 248.642   1
   3  -1   6 6601.72 268.050   3
   3   1  -7 948.319 98.2881   1
   3  -1  -7 1016.17 105.393   1
   3   1  -7 958.822 102.510   2
   3  -1   7 905.354 104.807   3
   3   1   7 901.786 109.744   3
  -3   1  -7 1085.60 105.200   1
  -3  -1  -7 1090.57 112.288   1
  -3  -1  -8 3804.37 218.777   1
   3   1  -8 3856.19 210.831   1
   3  -1   8 3427.60 221.752   3
   3  -1  -8 3774.21 216.571   1
   3   1   8 3806.65 235.286   3
  -3  -1  -9 226.464 68.1327   1
   3  -1  -9 245.419 61.9391   1
   3  -1   9 167.197 55.5922   3
   3   1   9 190.079 57.1512   3
   3  -1  10 2428.10 217.564   3
   3   1  10 2215.23 203.780   3
   3   2   0 248795. 1050.65   2
   3  -2   0 244655. 831.716   3
   3   2   0 252952. 762.249   3
   3  -2   0 253361. 1054.51   1
   3  -2   0 241219. 1001.48   2
   3   2   1 25957.4 345.055   2
   3  -2  -1 25981.1 355.475   1
   3  -2  -1 26520.5 325.418   2
   3   2  -1 26456.8 341.505   1
   3  -2  -1 26946.5 245.267   3
   3   2  -1 27722.9 360.987   2
   3  -2   1 26019.5 316.710   3
   3   2   1 25868.3 312.494   3
   3  -2   1 27416.8 270.081   4
   3  -2   1 25672.2 346.638   2
   3   2   2 10334.7 227.985   2
   3  -2  -2 10092.2 202.733   2
   3  -2  -2 10843.2 238.167   1
   3   2  -2 10352.7 235.807   2
   3   2  -2 10916.9 226.729   1
   3  -2   2 9921.62 220.602   3
   3   2   2 11452.0 242.031   3
   3  -2   2 10354.0 237.944   2
   3  -2   2 10800.0 155.483   4
   3   2  -3 15971.0 287.874   1
   3  -2   3 15294.9 313.171   3
   3  -2   3 16149.5 181.628   4
   3  -2  -3 16174.6 315.977   1
   3   2  -3 15779.5 315.676   2
   3   2   3 15326.1 314.518   3
   3  -2  -3 16342.5 277.310   2
   3  -2   3 16652.3 336.372   2
   3   2   3 16136.1 306.729   2
   3   2  -4 17421.0 320.512   1
   3  -2  -4 17629.9 307.386   2
  -3  -2   4 17055.1 196.007   3
   3   2  -4 16923.6 355.840   2
   3  -2   4 16098.2 349.212   3
   3  -2  -4 18098.4 363.244   1
   3   2   4 17089.0 368.006   3
  -3   2   4 17858.8 255.634   3
   3   2   4 17399.9 336.505   2
   3  -2  -5 3309.76 167.675   1
   3   2  -5 3112.56 144.804   1
   3  -2   5 3445.70 176.766   3
   3   2  -5 3349.03 170.316   2
  -3   2   5 3303.13 123.404   3
   3   2   5 3896.74 175.167   2
   3   2   5 3538.69 182.069   3
   3   2  -6 5354.17 208.501   1
   3  -2  -6 5437.33 207.318   2
   3  -2  -6 5126.58 225.641   1
   3   2   6 4986.67 234.644   3
   3   2  -6 5564.12 235.647   2
   3  -2   6 5039.66 231.665   3
  -3  -2  -6 5221.29 229.676   1
   3   2  -7 6379.87 245.872   1
   3  -2   7 5880.98 273.259   3
   3   2  -7 6081.24 261.672   2
   3   2   7 6149.82 279.977   3
   3  -2  -7 6728.42 278.879   1
  -3  -2  -7 6521.47 272.080   1
  -3   2  -7 5915.06 236.307   1
   3  -2  -8 390.501 77.2977   1
   3  -2   8 499.574 92.6797   3
   3   2   8 283.180 67.4378   3
  -3  -2  -8 412.513 79.0597   1
   3   2  -8 444.187 78.4000   2
  -3  -2  -9 2856.48 208.145   1
   3  -2  -9 2877.04 204.601   1
   3   2   9 2559.30 209.002   3
   3  -2   9 2605.42 211.477   3
   3  -2  10 501.197 97.3812   3
   3   2  10 516.706 100.191   3
   3   3   0 108264. 696.712   2
   3  -3   0 107546. 603.781   3
   3   3   0 104370. 519.067   3
   3  -3   0 103782. 638.788   4
   3  -3   0 104053. 662.652   2
   3  -3   0 105646. 691.142   1
  -3  -3  -1 802.517 44.8983   4
   3  -3  -1 1047.38 64.9264   2
   3   3   1 1042.64 68.9153   2
   3  -3  -1 960.121 67.7526   1
   3  -3   1 1079.13 73.3136   2
   3   3   1 996.547 62.2045   3
   3  -3   1 1027.85 57.9980   4
   3  -3  -1 1064.14 56.6584   3
   3   3  -1 1047.84 70.8368   1
   3  -3   1 1106.25 68.5150   3
   3   3  -1 1060.69 75.4794   2
   3  -3   1 1031.42 68.8748   1
   3  -3   2 10458.7 232.839   3
   3  -3  -2 10755.7 206.532   2
   3  -3  -2 10729.3 241.380   1
   3   3  -2 10377.7 242.307   2
   3  -3   2 11157.0 250.891   2
   3   3   2 11737.9 244.272   3
   3   3   2 11306.4 233.469   2
   3   3  -2 11236.8 230.365   1
   3  -3   3 118.275 19.7366   4
   3  -3  -3 96.4128 25.7068   1
   3  -3   3 177.178 40.0581   2
   3   3   3 186.280 36.6427   2
   3  -3  -3 190.169 31.8084   2
   3  -3   3 88.0536 26.1073   3
   3   3  -3 222.738 43.8550   2
   3   3   3 100.049 26.0490   3
   3   3  -3 145.925 29.5873   1
   3   3  -4 2067.34 110.043   1
   3  -3   4 1953.93 124.688   3
   3   3  -4 2282.74 137.412   2
   3  -3  -4 1771.52 117.868   1
   3   3   4 1934.76 127.320   3
   3   3   4 2010.00 112.254   2
   3   3  -5 1037.73 82.4465   1
   3  -3  -5 804.749 71.3676   2
   3  -3   5 940.682 95.0171   3
   3   3  -5 1177.81 104.680   2
   3   3   5 1076.44 104.486   3
   3   3   5 979.325 86.9565   2
   3  -3  -5 1126.17 101.241   1
  -3   3   5 774.198 65.0226   3
   3   3   6 5902.08 258.437   3
   3   3  -6 6291.01 217.489   1
   3  -3   6 5945.32 257.170   3
   3   3  -6 6359.30 256.494   2
   3  -3  -6 6253.40 255.474   1
  -3  -3  -6 6240.58 255.773   1
   3  -3   7 4281.38 235.158   3
   3   3  -7 3919.45 217.256   2
   3  -3  -7 3748.51 212.600   1
  -3  -3  -7 3760.18 212.094   1
   3   3   7 4110.95 230.824   3
   3  -3   8 2643.95 197.000   3
   3   3   8 2454.45 194.345   3
   3  -3  -8 2672.49 191.598   1
  -3  -3  -8 2480.56 184.214   1
  -3  -3  -9 56.1609 36.8851   1
   3  -3  -9 19.2683 32.4315   1
   3  -3   9 14.1582 42.9797   3
   3   3   9 36.9452 37.8840   3
   3   3  10 3264.00 250.279   3
   3  -3 -10 4756.46 282.148   1
   3  -3  10 3098.64 239.708   3
  -3  -3 -10 4746.95 288.485   1
  -3  -4   0 1124.68 69.6876   4
   3  -4   0 1222.24 69.9501   3
   3   4   0 1194.03 60.2990   3
   3  -4   0 1109.74 69.8275   4
   3  -4   0 1242.79 73.8011   2
   3   4   0 1229.51 77.2293   2
   3  -4   0 1212.71 75.4055   1
   3   4   1 2303.21 104.545   2
   3  -4   1 2210.52 100.775   3
   3  -4  -1 2336.30 90.8677   3
   3  -4   1 2109.57 97.3100   1
   3   4   1 2491.86 102.606   3
   3  -4  -1 2319.59 109.376   4
   3   4  -1 2354.28 114.004   2
   3  -4   1 2430.64 97.7371   4
   3  -4   1 2158.68 104.529   2
   3  -4  -1 2228.68 107.363   1
   3  -4  -1 2233.86 91.7459   2
   3  -4  -2 1826.01 102.458   1
   3  -4   2 1705.59 98.5551   3
   3   4  -2 1766.25 103.968   2
   3  -4   2 1835.45 105.742   2
   3   4   2 2018.00 106.156   3
   3  -4  -2 1926.96 85.3531   2
   3  -4   2 1660.82 76.3880   4
   3   4  -2 1835.25 91.3709   1
  -3  -4  -2 1871.32 58.9999   4
   3   4   2 1787.39 94.6150   2
   3   4  -3 43303.4 562.725   2
   3   4  -3 44436.9 467.708   1
   3  -4   3 41397.3 525.876   3
   3   4   3 42974.8 535.070   3
   3   4   3 43285.8 484.373   2
   3  -4  -3 40747.0 529.729   1
   3  -4   3 43823.5 561.766   2
  -3  -4   3 44968.9 274.166   3
   3  -4   4 8093.77 254.354   3
   3   4  -4 8750.35 274.405   2
   3  -4  -4 8327.49 260.371   1
   3  -4   4 8081.89 178.842   4
   3   4   4 8398.89 224.874   2
   3   4  -4 8352.44 216.522   1
   3   4   4 8122.02 259.319   3
   3   4  -5 5545.39 189.230   1
   3  -4   5 5560.60 229.172   3
   3   4  -5 5820.45 234.516   2
   3  -4  -5 5732.58 235.419   1
   3   4   5 5688.92 237.075   3
   3   4   5 6127.62 212.683   2
   3   4  -6 3140.69 150.961   1
   3  -4   6 2596.38 171.225   3
   3   4  -6 3157.42 186.080   2
   3   4   6 2822.21 181.950   3
   3  -4  -6 3025.16 184.070   1
  -3  -4  -6 2913.64 178.267   1
   3  -4   7 4447.34 237.239   3
   3   4  -7 4316.41 231.701   2
   3   4   7 4336.30 239.371   3
   3  -4  -7 4632.27 241.600   1
  -3  -4  -7 4635.72 238.557   1
   3   4  -8 729.955 104.815   2
  -3  -4  -8 808.388 109.973   1
   3  -4   8 1035.48 125.273   3
   3   4   8 661.345 100.869   3
   3  -4  -8 882.519 115.613   1
  -3  -4  -9 3582.07 240.470   1
   3   4   9 3302.88 240.008   3
   3  -4  -9 3860.04 248.315   1
   3  -4   9 3390.03 238.005   3
  -3  -4 -10 843.875 126.443   1
   3  -4 -10 957.367 134.899   1
   3  -4  10 500.554 102.952   3
   3   4  10 440.277 95.3849   3
   3  -5   0 3094.09 119.524   1
   3   5   0 3290.70 129.986   2
   3  -5   0 3198.79 118.024   3
   3  -5   0 3472.01 125.130   2
   3  -5   0 3377.57 128.982   4
  -3  -5   1 1187.64 79.6809   4
   3   5   1 1127.70 74.3597   2
   3  -5   1 1113.51 75.8924   3
   3  -5  -1 1118.50 77.5168   4
   3   5   1 1189.55 75.2776   3
   3  -5   1 1144.21 73.6578   4
   3  -5   1 1022.47 74.2674   2
   3  -5   1 1128.08 70.1282   1
   3   5  -1 1204.63 84.7571   2
   3  -5  -1 1168.14 68.3727   2
   3  -5  -1 1177.52 79.1742   1
  -3  -5  -1 1180.19 62.3206   4
   3   5   2 36734.1 418.024   2
   3  -5   2 37252.9 472.305   3
   3  -5   2 35272.4 388.465   4
   3  -5   2 38668.5 505.493   2
   3  -5  -2 34412.8 463.372   1
   3  -5  -2 36957.3 483.208   4
   3   5   2 33463.5 439.660   3
   3   5  -2 38302.5 415.036   1
  -3  -5  -2 38729.6 308.941   4
   3   5  -2 35559.6 483.017   2
   3   5  -3 732.923 60.3952   1
   3  -5  -3 384.350 38.4898   2
   3   5  -3 645.944 71.2718   2
   3  -5   3 644.959 69.2985   3
   3  -5  -3 645.805 68.7441   1
   3   5   3 568.980 66.4461   3
  -3  -5  -3 604.977 34.3412   4
   3  -5   3 366.131 40.7964   4
   3   5   3 573.591 55.3195   2
   3   5  -4 22903.8 339.516   1
   3  -5  -4 22249.0 307.126   2
   3  -5   4 21837.4 427.171   3
   3   5  -4 23689.4 457.003   2
   3  -5  -4 22304.2 439.601   1
   3   5   4 23625.1 443.739   3
   3  -5   4 22550.5 326.907   4
   3   5   4 23056.8 366.479   2
   3   5  -5 2938.29 134.029   1
   3   5  -5 2961.78 173.041   2
   3  -5  -5 2902.15 170.603   1
   3   5   5 2849.68 169.518   3
   3  -5   5 2780.00 164.343   3
   3   5   5 3011.51 147.575   2
   3   5  -6 1308.50 125.160   2
   3   5   6 1321.32 126.937   3
   3  -5  -6 1291.15 125.568   1
  -3  -5  -6 1191.16 118.500   1
   3  -5   6 1210.37 118.885   3
   3   5   7 3390.24 216.153   3
   3   5  -7 3442.51 213.668   2
  -3  -5  -7 3139.11 200.631   1
   3  -5  -7 3474.51 216.471   1
   3  -5   7 3092.35 203.091   3
   3  -5   8 3124.64 214.347   3
   3   5  -8 2848.75 205.224   2
   3   5   8 3344.59 226.852   3
   3  -5  -8 3667.94 235.238   1
  -3  -5  -8 3353.90 221.851   1
   3  -5  -9 600.356 107.530   1
   3  -5   9 581.057 102.029   3
   3   5   9 485.177 95.7275   3
   3   5  -9 302.423 76.0280   2
  -3  -5  -9 484.391 98.1658   1
   3   5  10 970.527 141.948   3
  -3  -5 -10 1476.61 167.157   1
   3  -5  10 1078.65 145.726   3
   3  -5 -10 1498.52 168.222   1
  -3  -5  10 1419.72 172.509   4
   3  -6   0 25702.5 338.707   2
   3  -6   0 23678.7 346.015   3
   3   6   0 27427.1 379.404   2
   3  -6   0 25008.1 353.425   1
  -3  -6   0 24714.5 339.199   4
   3  -6   0 26304.5 382.522   4
   3   6   1 10450.9 227.050   2
   3   6  -1 10079.9 243.922   2
   3  -6  -1 9704.47 230.810   1
   3  -6   1 10299.9 240.196   2
   3  -6   1 10034.0 235.904   3
   3  -6   1 10635.0 235.035   4
   3  -6   1 9633.22 205.603   1
   3  -6  -1 10414.4 201.726   2
  -3  -6  -1 10565.7 207.677   4
  -3  -6   1 10454.0 244.755   4
   3  -6  -1 9902.02 242.920   4
   3  -6   2 7553.87 194.329   4
   3   6  -2 7661.32 229.754   2
   3  -6  -2 7511.77 222.222   1
   3  -6   2 8030.89 231.695   2
   3   6   2 7350.86 213.524   3
   3  -6   2 7405.11 217.100   3
  -3  -6   2 7984.66 239.893   4
   3   6   2 7724.34 194.415   2
  -3  -6  -2 7287.15 151.504   4
   3  -6  -2 7832.17 231.538   4
   3   6  -3 6667.16 175.012   1
   3  -6  -3 6499.79 148.017   2
   3   6  -3 6902.90 237.673   2
   3  -6  -3 6569.16 223.973   1
   3  -6   3 6761.70 225.729   3
   3   6   3 6755.79 224.593   3
  -3  -6  -3 6733.19 133.567   4
   3   6   3 6832.26 189.434   2
   3  -6   4 1027.68 75.7051   4
   3   6  -4 1449.57 86.7595   1
   3   6   4 1356.20 90.3086   2
   3  -6   4 1321.93 109.324   3
   3   6   4 1332.97 110.072   3
   3   6  -4 1231.44 108.142   2
   3  -6  -4 1406.89 113.817   1
   3   6   5 142.796 37.9752   2
   3  -6  -5 197.530 55.5351   1
   3  -6   5 166.798 45.3323   3
   3   6   5 155.897 39.2440   3
   3   6  -5 192.002 58.7934   2
   3  -6   6 2599.55 173.579   3
   3   6  -6 2950.98 192.335   2
   3   6   6 2556.66 177.006   3
   3  -6  -6 3252.38 202.958   1
  -3   6   6 2673.66 147.118   3
  -3  -6  -6 2796.59 182.635   1
   3  -6   7 716.828 101.752   3
  -3  -6  -7 698.890 103.814   1
   3   6  -7 794.315 106.875   2
   3   6   7 744.277 105.682   3
   3  -6  -7 718.638 102.139   1
  -3  -6   8 967.820 129.512   4
  -3  -6  -8 1105.67 136.337   1
   3  -6   8 931.399 123.085   3
   3   6  -8 828.108 113.793   2
   3   6   8 1138.57 135.421   3
   3  -6  -8 983.483 126.079   1
  -3  -6   9 1765.43 179.486   4
   3  -6   9 1983.70 185.240   3
   3   6  -9 1669.98 167.921   2
   3   6   9 2164.59 194.719   3
   3  -6  -9 2296.00 200.740   1
  -3  -6  -9 2210.85 197.738   1
  -3  -6 -10 160.369 53.7275   1
   3  -6 -10 136.584 56.5206   1
   3  -6  10 182.797 61.5972   3
   3   6  10 139.533 63.4691   3
   3   6 -10 138.762 56.3897   2
  -3  -6  10 211.940 75.1875   4
   3  -7   0 89851.0 647.853   2
   3  -7   0 87933.8 669.858   1
  -3  -7   0 88542.2 674.885   4
   3   7  -1 15332.0 308.467   2
  -3  -7  -1 14877.4 260.301   4
   3   7   1 14716.7 272.005   2
  -3  -7   1 14141.7 290.966   4
   3  -7   1 14540.4 300.275   3
   3  -7  -1 14572.7 288.623   1
   3  -7   1 14048.8 283.894   4
   3  -7  -1 15196.2 320.365   4
   3  -7   1 14930.8 263.863   1
   3  -7   1 15597.6 305.636   2
   3   7   2 38245.3 436.736   2
   3  -7   2 38764.2 520.655   3
   3   7  -2 36443.0 515.414   2
  -3  -7   2 39102.8 530.672   4
   3  -7  -2 36534.5 502.309   1
   3  -7  -2 36073.0 507.355   4
   3  -7   2 38634.1 473.050   4
  -3  -7  -2 39499.4 388.095   4
   3  -7  -2 37567.2 355.903   2
  -3  -7   3 2269.81 141.102   4
   3  -7   3 2445.22 139.238   3
   3  -7   3 2339.25 115.917   4
   3  -7  -3 2519.19 143.646   1
   3   7  -3 2651.93 153.944   2
   3   7   3 2373.36 136.983   3
   3  -7  -3 2571.85 144.699   4
  -3  -7  -3 2580.33 92.6694   4
   3   7  -3 2641.61 111.663   1
   3   7   3 2405.72 112.937   2
  -3  -7   4 11575.6 343.167   4
   3  -7   4 10940.7 315.330   3
   3   7  -4 11197.6 329.242   2
   3  -7  -4 11085.6 325.563   1
   3   7   4 11451.8 321.919   3
   3   7  -4 11350.5 234.270   1
   3   7   4 11573.6 262.292   2
  -3  -7   5 4310.52 225.888   4
   3  -7   5 4740.45 223.482   3
   3   7  -5 4648.31 230.726   2
   3   7   5 4378.94 213.687   3
  -3  -7  -5 4262.28 216.387   1
   3  -7   6 4213.06 226.466   3
   3   7  -6 3929.20 223.925   2
   3   7   6 3917.81 218.947   3
   3  -7  -6 4141.19 237.544   1
  -3  -7  -6 4119.47 224.988   1
  -3   7   6 4018.90 189.021   3
  -3  -7   6 3889.22 227.723   4
  -3  -7   7 6848.19 316.679   4
   3  -7   7 6437.04 296.860   3
   3   7   7 5978.32 295.180   3
  -3  -7  -7 6228.07 294.471   1
   3   7  -7 5822.34 291.906   2
   3  -7  -7 6326.43 311.627   1
  -3  -7  -8 1370.68 151.793   1
   3  -7   8 1457.25 153.460   3
   3   7  -8 1272.34 146.039   2
   3   7   8 1537.47 158.065   3
  -3  -7   8 1497.59 162.121   4
   3  -7  -8 1829.43 175.604   1
   3  -7  -9 488.909 101.016   1
   3  -7   9 450.462 94.3956   3
   3   7   9 400.565 93.3834   3
   3   7  -9 390.163 77.9825   2
  -3  -7   9 438.925 100.492   4
  -3  -7  -9 458.992 95.3884   1
  -3  -7  10 179.862 71.9976   4
  -3  -7 -10 235.345 81.5974   1
   3  -7 -10 337.270 92.3087   1
   3  -7  10 175.133 64.2156   3
   3   7  10 246.157 71.2309   3
   3   7 -10 49.5376 38.7836   2
   3  -8   0 29417.3 394.680   1
   3  -8   0 29161.0 425.795   3
   3   8   0 31616.7 431.425   2
   3  -8   0 33189.8 417.011   2
   3  -8   0 30871.7 460.193   4
  -3  -8   0 30602.1 431.924   4
   3  -8  -1 17433.2 325.628   1
   3  -8   1 17940.3 337.070   4
   3   8   1 17830.9 305.103   2
   3  -8   1 18364.0 350.923   3
   3   8  -1 16890.7 332.776   2
   3  -8  -1 17524.9 356.904   4
  -3  -8  -1 18124.0 303.274   4
   3  -8   1 17391.2 288.006   1
  -3  -8   1 17318.2 335.711   4
  -3  -8   2 17620.9 366.075   4
   3   8   2 17452.7 294.731   2
   3  -8  -2 16888.4 352.545   1
   3   8  -2 16985.1 364.403   2
   3  -8   2 17617.6 338.381   4
   3  -8  -2 18102.0 371.497   4
   3  -8   2 18027.9 365.956   3
   3  -8  -2 18087.0 251.186   2
  -3  -8  -2 18264.7 291.285   4
   3  -8   3 3044.57 161.059   3
   3   8  -3 3440.82 182.716   2
   3  -8  -3 3197.51 166.970   1
   3   8   3 3426.84 170.589   3
   3  -8  -3 3270.61 170.222   4
  -3  -8  -3 3362.37 117.831   4
   3  -8   3 3193.86 143.866   4
   3   8   3 3320.31 130.680   2
  -3  -8   3 3482.71 175.464   4
  -3  -8   4 10175.5 323.575   4
   3   8  -4 8714.07 297.247   2
   3  -8   4 9123.91 294.941   3
   3  -8  -4 9851.94 316.511   1
   3   8   4 9728.75 306.787   3
   3   8   4 6530.12 192.796   2
   3  -8   4 6370.19 211.475   4
  -3  -8   5 10299.0 352.374   4
   3   8   5 10704.6 346.144   3
   3  -8   5 10488.1 338.851   3
   3   8  -5 9782.25 336.792   2
   3  -8  -5 11094.8 362.821   1
  -3  -8  -5 9156.07 321.065   1
   3  -8   6 5103.43 253.253   3
   3   8  -6 4628.15 248.312   2
   3   8   6 4421.86 234.246   3
  -3  -8  -6 5026.34 255.096   1
   3  -8  -6 5382.50 274.497   1
  -3  -8   6 4971.91 260.687   4
  -3  -8   7 3792.83 240.111   4
   3  -8   7 3946.30 235.858   3
  -3  -8  -7 3522.75 231.288   1
   3   8  -7 3572.71 234.224   2
   3   8   7 3462.43 228.203   3
   3  -8  -7 4124.80 258.939   1
  -3  -8   8 1020.16 133.616   4
   3  -8   8 900.015 122.892   3
   3   8  -8 881.789 125.244   2
   3   8   8 1107.36 141.295   3
   3  -8  -8 982.380 133.759   1
  -3  -8  -8 968.942 134.405   1
  -3  -8   9 1257.93 152.322   4
   3   8  -9 1316.31 158.222   2
  -3  -8  -9 1165.13 148.577   1
   3   8   9 1037.38 138.610   3
   3  -8  -9 1247.30 159.981   1
   3  -8   9 1217.45 148.803   3
  -3  -8 -10 782.814 126.481   1
   3  -8  10 902.057 136.611   3
   3   8 -10 890.895 137.579   2
   3  -8 -10 1059.37 152.317   1
  -3  -8  10 822.840 133.709   4
   3  -9   0 11.8789 16.3902   4
  -3  -9   0 2.52689 16.2832   4
   3  -9   0 2.34307 20.5542   1
   3  -9   0 7.24210 22.3069   3
   3   9   0 21.6325 23.9466   2
   3  -9  -1 11799.5 275.668   1
   3   9  -1 13860.9 311.505   2
   3  -9   1 12067.7 295.610   3
   3  -9  -1 12508.5 314.856   4
   3  -9   1 12674.1 299.391   4
   3  -9  -1 8452.44 196.367   2
   3   9   1 12681.4 261.632   2
  -3  -9  -1 13198.4 278.828   4
   3  -9   1 8963.45 212.015   1
  -3  -9   1 13355.1 310.946   4
   3   9   2 24678.2 358.736   2
   3  -9   2 23657.2 436.862   3
   3  -9  -2 23854.9 426.311   1
  -3  -9   2 24618.9 449.770   4
   3  -9   2 25004.4 329.576   1
   3  -9  -2 23177.5 442.199   4
   3   9  -2 25551.6 458.937   2
   3  -9   2 24694.8 422.841   4
  -3  -9  -2 25735.8 371.457   4
  -3  -9   3 8296.25 273.991   4
   3  -9   3 8103.32 273.537   3
   3   9  -3 9139.80 300.595   2
   3  -9  -3 8878.29 286.489   1
   3  -9  -3 8123.21 273.047   4
  -3  -9  -3 9013.94 208.940   4
   3  -9   3 8104.48 242.327   4
   3   9   3 9592.15 225.976   2
  -3  -9   4 1581.58 132.588   4
   3  -9   4 1404.87 120.465   3
   3   9  -4 1373.21 123.495   2
   3   9   4 1350.66 119.218   3
   3  -9  -4 1459.09 125.402   1
   3  -9  -4 1360.80 119.072   4
   3  -9   4 967.781 87.4577   4
  -3  -9   5 2329.94 171.895   4
   3  -9   5 2685.41 177.248   3
   3   9  -5 2571.64 176.431   2
   3   9   5 2355.11 165.715   3
  -3  -9  -5 2436.45 169.365   1
   3  -9   6 2173.27 170.899   3
   3   9  -6 2457.86 186.420   2
  -3  -9  -6 2133.14 170.079   1
   3   9   6 2231.78 170.946   3
   3  -9  -6 2699.65 200.428   1
  -3  -9   6 2426.03 180.180   4
  -3  -9  -7 2744.04 204.506   1
  -3  -9   7 2886.21 210.546   4
   3   9  -7 2811.44 211.692   2
   3   9   7 2736.63 202.044   3
   3  -9  -7 3371.95 236.861   1
   3  -9   7 2979.08 210.091   3
  -3  -9   8 8205.52 371.956   4
  -3  -9  -8 8542.95 385.262   1
   3  -9   8 8744.82 376.858   3
   3   9  -8 7560.73 363.577   2
   3   9   8 7948.60 370.823   3
   3  -9  -8 8374.67 394.317   1
  -3  -9   9 1318.35 156.503   4
  -3  -9  -9 957.129 139.037   1
   3   9  -9 1224.99 155.589   2
   3   9   9 1065.86 143.120   3
   3  -9  -9 1080.13 149.235   1
   3  -9   9 1071.65 140.553   3
  -3  -9  10 450.734 97.8377   4
   3   9 -10 299.612 89.1089   2
   3 -10   0 1.08420 19.5383   4
  -3 -10   0 18.4732 15.3670   4
   3 -10   0 14.0422 15.0506   1
   3 -10   0 63.8481 27.0492   3
   3  10   0 54.3542 28.9134   2
   3  10   1 8011.84 215.263   2
   3 -10  -1 7868.16 230.539   1
   3  10  -1 8295.74 247.140   2
   3 -10   1 7673.57 248.253   3
   3 -10  -1 8418.05 272.965   4
   3 -10   1 7878.65 249.000   4
  -3 -10  -1 8576.58 236.910   4
  -3 -10   1 8653.32 266.780   4
   3  10   2 5920.28 181.375   2
   3 -10  -2 5801.80 213.984   1
   3 -10   2 5247.55 213.912   3
   3 -10  -2 5515.69 225.065   4
   3 -10   2 5520.14 212.254   4
  -3 -10  -2 5969.74 189.015   4
  -3 -10   2 5446.34 217.792   4
   3  10  -2 5794.30 225.002   2
   3  10   3 969.437 72.7188   2
  -3 -10   3 1436.17 120.428   4
   3 -10   3 1341.35 115.292   3
   3  10  -3 1406.15 120.844   2
   3 -10  -3 1639.90 126.326   1
   3 -10  -3 1250.69 108.944   4
  -3 -10  -3 993.228 74.3394   4
   3 -10   3 1372.61 106.030   4
   3 -10   4 8067.40 294.247   3
   3  10  -4 8183.13 303.296   2
   3 -10  -4 8445.74 308.725   1
   3  10   4 8829.70 310.248   3
  -3 -10  -4 8665.39 309.617   1
   3 -10  -4 8213.92 295.180   4
  -3 -10   4 8239.34 302.946   4
   3 -10   5 3968.62 218.033   3
   3  10  -5 3788.87 221.144   2
   3 -10  -5 4615.89 250.128   1
   3  10   5 3685.10 213.864   3
  -3 -10  -5 3956.58 223.219   1
   3 -10   5 4176.32 195.548   4
  -3 -10   5 4279.94 229.348   4
   3  10  -6 7613.83 331.009   2
   3 -10   6 8438.92 332.725   3
  -3 -10  -6 8031.28 333.209   1
   3  10   6 7764.14 326.141   3
   3 -10  -6 8709.65 359.281   1
  -3 -10   6 7898.55 328.299   4
  -3 -10   7 838.775 115.715   4
   3 -10   7 685.180 105.856   3
  -3 -10  -7 733.833 111.123   1
   3  10   7 817.172 112.830   3
   3 -10  -7 778.422 118.802   1
   3  10  -7 494.008 93.3174   2
  -3 -10  -8 1316.01 156.487   1
  -3 -10   8 1546.30 164.789   4
   3  10  -8 1599.76 170.672   2
   3  10   8 1001.25 131.718   3
   3 -10  -8 1449.09 168.995   1
   3 -10   8 1565.31 165.026   3
  -3 -10   9 643.659 110.041   4
   3 -10   9 622.004 110.498   3
   3  10   9 664.975 120.784   3
  -3 -10  -9 650.143 118.933   1
   3 -10  -9 637.914 116.757   1
   3  10  -9 595.968 113.209   2
   3 -11   0-10.0143 12.3163   1
   3 -11   0-18.7577 22.4231   4
  -3 -11   0-11.4453 19.0482   4
   3 -11   1 4772.33 155.130   1
   3  11   1 4938.81 174.451   2
   3  11  -1 5368.80 206.171   2
   3 -11   1 5094.03 209.631   3
   3 -11   1 5341.13 216.755   4
   3 -11  -1 5320.78 197.294   1
   3 -11  -1 4952.31 214.135   4
  -3 -11   1 5344.75 219.861   4
  -3 -11  -1 4970.88 190.976   4
   3 -11   2 293.006 58.5519   4
  -3 -11  -2 318.509 47.2568   4
   3  11   2 310.076 44.4177   2
   3 -11  -2 235.861 51.6722   4
   3 -11  -2 351.319 56.4980   1
   3 -11   2 330.384 53.8405   3
   3  11  -2 270.891 55.8461   2
  -3 -11   2 207.701 47.2146   4
   3 -11   3 1799.33 135.298   3
   3  11  -3 1996.89 150.783   2
   3 -11  -3 2153.12 148.144   1
   3 -11  -3 1871.54 138.819   4
   3 -11   3 1803.31 128.215   4
  -3 -11   3 1797.99 137.495   4
   3 -11  -4 8893.87 317.275   4
   3 -11   4 8798.74 313.807   3
   3  11  -4 8584.21 314.149   2
   3 -11  -4 9225.21 331.597   1
  -3 -11  -4 9167.80 323.910   1
   3 -11   4 8386.99 279.004   4
  -3 -11   4 9203.48 327.666   4
   3 -11   5 1033.82 115.391   3
   3  11  -5 1243.50 130.252   2
  -3 -11  -5 1100.06 121.330   1
   3 -11  -5 1193.34 135.132   1
   3  11   5 934.715 112.507   3
   3 -11   5 1123.24 107.548   4
  -3 -11   5 977.332 115.919   4
   3 -11   6 12208.1 413.274   3
  -3 -11  -6 11458.8 406.943   1
   3  11  -6 11462.5 413.883   2
   3  11   6 10963.6 397.221   3
   3 -11  -6 12649.0 440.520   1
  -3 -11   6 11357.9 403.757   4
  -3 -11   7 338.374 83.4776   4
   3 -11   7 397.246 84.7170   3
   3 -11  -7 495.251 100.606   1
   3  11   7 459.038 87.3367   3
   3  11  -7 346.254 76.9999   2
  -3 -11  -7 397.136 88.6381   1
  -3 -11   8 239.913 74.3762   4
   3 -11   8 145.486 54.1848   3
   3 -11  -8 206.380 67.4293   1
   3  11   8 110.194 54.6716   3
   3  11  -8 358.701 87.4696   2
  -3 -11  -8 13.3154 39.9350   1
  -3 -11   9 248.174 78.2951   4
  -3 -11  -9 182.855 66.1638   1
   3 -11   9 243.814 74.9249   3
   3 -11  -9 413.446 98.7385   1
   3  11   9 306.097 80.9991   3
   3  11  -9 332.215 90.2455   2
   3 -12   0-7.63515 23.2564   4
  -3 -12   0 27.5450 26.1315   4
   3 -12   0 31.4561 18.9038   1
   3  12   0-3.00585 20.7215   2
   3 -12  -1 30.1237 21.5262   4
   3 -12   1 117.203 38.1964   4
  -3 -12  -1 136.272 34.5317   4
  -3 -12   1 87.9129 41.2911   4
   3 -12  -1 65.3598 29.6489   1
   3 -12   1 77.6386 30.0011   3
   3  12   1 62.2075 27.6753   2
   3  12  -1 48.1811 22.5584   2
   3 -12  -2 19.8443 29.3113   4
   3 -12   2-2.20569 23.7978   4
  -3 -12  -2 7.11327 21.5361   4
  -3 -12   2-63.7864 47.2196   4
   3 -12  -2 52.0558 29.4532   1
   3 -12   2 5.94648 24.1637   3
   3  12  -2 20.4432 32.3709   2
   3 -12  -3 59.1397 32.8890   4
  -3 -12  -3 102.520 32.7125   4
   3 -12   3 129.785 45.1267   4
  -3 -12   3 26.5239 29.5741   4
  -3 -12  -3 89.7203 54.7962   1
   3 -12  -3 96.2668 37.7909   1
   3 -12   3 69.1887 41.8029   3
   3  12  -3 120.180 47.0086   2
   3 -12   4 3700.03 209.253   3
   3  12  -4 3960.90 221.883   2
   3 -12  -4 4130.02 226.945   1
  -3 -12  -4 4137.51 223.577   1
   3 -12   4 3663.01 194.713   4
   3 -12  -4 3683.56 210.010   4
  -3 -12   4 3442.90 203.506   4
   3 -12   5 2548.66 167.765   4
   3 -12   5 2659.44 186.350   3
   3  12  -5 2396.21 183.813   2
  -3 -12  -5 2281.58 179.609   1
   3 -12  -5 2861.47 207.159   1
   3  12   5 2453.70 181.043   3
   3 -12  -5 2375.57 174.325   4
  -3 -12   5 2121.01 170.308   4
   3 -12   6 2448.81 188.857   3
  -3 -12  -6 2601.40 202.124   1
   3  12  -6 2201.22 187.913   2
   3 -12  -6 2766.19 216.595   1
   3  12   6 2579.83 194.365   3
  -3 -12   6 2144.61 179.002   4
  -3 -12  -7 1541.88 169.860   1
   3 -12   7 1494.72 157.208   3
   3  12  -7 1368.38 158.079   2
   3  12   7 1346.28 151.376   3
   3 -12  -7 1822.53 186.784   1
  -3 -12   7 1466.01 157.254   4
  -3 -12  -8 2876.67 237.067   1
   3 -12   8 2223.34 200.690   3
   3  12  -8 2691.65 230.616   2
   3  12   8 2646.30 217.878   3
   3 -12  -8 2933.39 246.287   1
  -3 -12   8 2482.95 213.231   4
   3 -12   9 1616.92 183.475   3
   3  12  -9 1448.48 178.222   2
   3  12   9 1581.33 183.010   3
  -3 -12   9 1397.67 166.491   4
   3 -13   0 1361.48 124.451   4
   3 -13   0 1287.74 94.5548   1
   3  13   0 1236.11 97.8892   2
  -3 -13   0 1337.58 113.692   4
   3  13   1 6077.72 202.794   2
  -3 -13   1 6490.13 258.619   4
   3  13  -1 5984.85 230.867   2
  -3 -13  -1 6070.59 230.114   4
   3 -13   1 5629.16 246.049   3
   3 -13  -1 5503.15 243.837   4
   3 -13   1 5780.13 245.775   4
   3 -13   2 3407.29 195.959   3
   3  13  -2 3775.42 196.928   2
   3 -13  -2 3830.16 188.304   1
   3 -13  -2 3667.53 203.168   4
  -3 -13   2 4083.13 218.764   4
   3 -13   2 3979.14 205.701   4
  -3 -13  -2 3550.47 171.707   4
  -3 -13   3 907.591 103.134   4
   3 -13   3 893.261 102.991   3
   3 -13  -3 1072.78 112.465   1
  -3 -13  -3 1057.33 111.100   1
   3 -13   3 970.096 106.283   4
   3  13  -3 1189.49 119.359   2
   3 -13  -3 1002.67 110.987   4
   3  13  -4 2619.65 183.907   2
   3 -13  -4 2980.36 196.859   1
  -3 -13  -4 2797.69 190.003   1
   3 -13  -4 2820.11 188.676   4
   3 -13   4 2699.49 172.632   4
   3 -13   4 2836.82 190.711   3
  -3 -13   4 2627.00 187.946   4
   3 -13   5 4887.78 241.178   4
  -3 -13  -5 4957.97 264.121   1
   3  13  -5 4250.26 249.833   2
   3 -13   5 4462.81 248.230   3
   3 -13  -5 5195.46 279.092   1
   3  13   5 3806.07 234.479   3
   3 -13  -5 4940.54 258.100   4
  -3 -13   5 4501.29 256.199   4
  -3 -13   6 343.599 79.0628   4
  -3 -13  -6 412.564 86.4845   1
   3 -13   6 296.619 73.5977   3
   3 -13  -6 260.532 76.5654   1
   3  13  -6 257.118 67.8985   2
   3  13   6 230.782 68.5124   3
  -3 -13  -7 2203.82 202.932   1
   3 -13   7 2161.61 192.208   3
   3  13  -7 1504.43 164.849   2
   3 -13  -7 2626.36 226.791   1
   3  13   7 1646.57 170.039   3
  -3 -13   7 2089.05 190.129   4
  -3 -13  -8 996.761 149.028   1
   3 -13   8 744.904 119.226   3
   3  13  -8 917.648 137.596   2
   3 -13  -8 1131.40 154.411   1
   3  13   8 743.205 117.742   3
  -3 -13   8 817.758 127.558   4
  -3 -13   9 540.213 105.779   4
   3  14   0 24957.2 445.831   2
   3 -14   0 26319.1 545.552   4
  -3 -14   0 25709.1 510.021   4
  -3 -14   1 10349.0 337.470   4
   3 -14   1 11309.6 357.265   3
   3 -14  -1 11079.1 304.487   1
   3  14  -1 11435.6 324.016   2
   3 -14   1 10397.1 343.728   4
   3 -14  -1 10288.1 350.319   4
  -3 -14  -1 10993.6 323.745   4
   3 -14   2 10618.2 348.621   3
   3 -14   2 9981.43 338.673   4
   3  14  -2 9434.67 315.119   2
   3 -14  -2 10350.7 315.103   1
  -3 -14  -2 10481.8 326.493   1
   3 -14  -2 10140.2 352.558   4
  -3 -14  -2 10070.4 298.995   4
  -3 -14   2 9927.90 345.462   4
   3 -14  -3 10590.5 365.221   4
   3 -14   3 10322.4 359.867   3
   3  14  -3 9238.17 340.750   2
   3 -14  -3 10265.1 346.498   1
   3 -14   3 10188.1 347.381   4
  -3 -14  -3 10461.3 347.270   1
  -3 -14   3 10083.3 367.991   4
   3 -14   4 355.431 67.2360   4
  -3 -14  -4 352.833 74.0907   1
   3 -14  -4 428.697 82.5264   4
   3 -14   4 384.606 76.5686   3
   3 -14  -4 422.296 83.4246   1
   3  14  -4 381.755 75.5072   2
  -3 -14   4 306.977 63.3140   4
   3 -14  -5 4904.54 263.022   4
   3 -14   5 4551.96 257.034   3
  -3 -14  -5 4552.80 259.807   1
   3  14  -5 4510.84 261.614   2
  -3 -14   5 4605.78 265.306   4
   3 -14  -5 5566.25 295.650   1
   3  14   5 4905.26 267.300   3
   3 -14   5 4439.10 236.656   4
  -3 -14   6 382.167 85.9192   4
  -3 -14  -6 347.863 88.3477   1
   3 -14   6 505.341 89.8938   3
   3 -14  -6 509.172 102.659   1
   3  14  -6 389.695 84.6065   2
   3  14   6 350.572 78.2707   3
  -3 -14   7-48.0483 42.2828   4
  -3 -14  -7-27.3612 47.9061   1
   3 -14   7-18.1406 37.8990   3
   3 -14  -7-9.74334 42.4490   1
   3  14  -7-36.7745 44.7143   2
   3  14   7 3.80750 33.8374   3
  -3 -14   8 667.646 123.120   4
   3  14  -8 930.475 141.036   2
  -3 -14  -8 717.342 128.962   1
   3 -14  -8 998.288 151.634   1
   3 -14   8 435.219 94.9070   3
   3  14   8 646.478 111.664   3
   3  15   0 1001.28 92.8858   2
   3 -15   0 1002.86 113.278   4
  -3 -15   0 816.610 98.0247   4
   3  15  -1 7901.44 274.535   2
  -3 -15  -1 8615.16 283.984   1
   3 -15  -1 7940.76 316.218   4
  -3 -15  -1 8271.97 295.874   4
  -3 -15   1 8331.05 314.628   4
   3 -15   1 8508.53 322.383   4
   3 -15  -2 6087.48 281.511   4
   3 -15   2 6681.24 292.688   3
   3  15  -2 7000.58 277.272   2
   3 -15  -2 6426.63 257.020   1
  -3 -15  -2 6398.20 263.295   1
   3 -15   2 6979.01 296.467   4
  -3 -15  -2 7007.31 260.765   4
  -3 -15   2 6038.06 280.896   4
   3 -15   3 3221.11 207.611   3
   3  15  -3 3206.78 202.963   2
   3 -15  -3 3732.54 214.596   1
  -3 -15  -3 3418.55 204.663   1
   3 -15  -3 2964.95 200.885   4
   3 -15   3 3416.05 209.284   4
  -3 -15   3 2818.05 199.897   4
  -3 -15  -4 3217.11 210.579   1
   3  15  -4 2959.82 205.071   2
   3 -15  -4 3341.20 216.034   1
   3 -15   4 3209.41 204.540   4
   3 -15   4 3079.36 207.265   3
   3 -15  -4 3237.20 211.667   4
  -3 -15   4 3487.98 232.697   4
   3 -15  -5 388.044 82.8537   4
   3 -15   5 137.974 46.9551   4
  -3 -15   5 42.8112 53.2933   4
  -3 -15  -5 252.395 66.7084   1
   3 -15   5 254.019 73.0750   3
   3 -15  -5 299.507 75.0585   1
   3  15  -5 285.290 73.3822   2
  -3 -15  -6 2897.92 230.464   1
   3 -15   6 2701.50 211.545   3
   3  15  -6 2520.69 208.621   2
   3 -15  -6 3122.37 243.144   1
   3  15   6 2515.91 206.609   3
  -3 -15   6 2413.20 208.985   4
  -3 -15  -7 2236.95 210.172   1
   3 -15   7 1682.55 173.008   3
   3  15  -7 2195.33 206.413   2
   3 -15  -7 2479.84 227.800   1
   3  15   7 2047.27 197.430   3
  -3 -15   7 2196.91 209.846   4
  -3 -15  -8 4587.77 315.783   1
   3 -15   8 5343.90 324.357   3
   3  15  -8 4449.11 310.700   2
   3 -15  -8 5281.32 343.893   1
   3  15   8 4549.92 302.357   3
  -3 -15   8 4615.92 315.802   4
   3 -16   0 1526.33 143.981   4
  -3 -16   0 1285.31 123.046   4
   3  16  -1 8684.86 292.468   2
   3 -16  -1 7747.05 323.960   4
   3 -16   1 7732.51 317.207   4
  -3 -16  -1 7830.49 298.743   4
  -3 -16   1 7864.45 315.103   4
   3 -16   2 2676.21 192.035   3
   3 -16  -2 3127.96 183.189   1
   3  16  -2 2897.95 180.571   2
  -3 -16  -2 2790.55 178.278   1
   3 -16  -2 2747.88 194.265   4
  -3 -16  -2 2667.95 171.303   4
   3 -16   2 2678.88 192.268   4
  -3 -16   2 3014.91 203.780   4
   3 -16  -3 8834.17 358.383   4
   3 -16   3 9525.63 361.339   3
   3  16  -3 9694.50 355.465   2
  -3 -16  -3 10134.3 358.079   1
   3 -16  -3 9364.28 341.764   1
   3 -16   3 10022.7 372.336   4
  -3 -16   3 8980.38 364.252   4
  -3 -16  -4 2721.72 203.085   1
   3  16  -4 3172.69 219.735   2
   3 -16  -4 3303.91 219.801   1
   3 -16   4 3120.81 217.211   3
   3 -16   4 3279.23 215.762   4
   3 -16  -4 3086.03 213.595   4
  -3 -16   4 3177.56 227.612   4
   3 -16   5 776.641 115.300   3
   3 -16   5 414.452 81.7292   4
  -3 -16  -5 889.793 120.164   1
   3  16  -5 679.971 110.265   2
   3 -16  -5 837.450 123.100   1
   3 -16  -5 721.398 113.489   4
  -3 -16   5 723.737 121.119   4
  -3 -16  -6 1450.79 169.533   1
   3 -16   6 1160.47 140.250   3
   3 -16  -6 1645.55 178.114   1
   3  16   6 1317.69 155.826   3
   3  16  -6 1152.70 143.705   2
  -3 -16   6 1380.36 156.217   4
  -3 -16  -7 1572.81 185.588   1
   3 -16   7 1050.53 139.843   3
   3  16  -7 1312.00 161.343   2
   3 -16  -7 1506.02 175.909   1
   3  16   7 1367.90 159.801   3
  -3 -16   7 1668.13 192.622   4
   3 -17   0 69.5150 39.7691   4
  -3 -17   0 92.0662 38.1367   4
   3  17  -1 6244.85 253.142   2
   3 -17  -1 7011.88 321.337   4
   3 -17   1 6255.59 295.618   4
  -3 -17  -1 7118.37 291.472   4
  -3 -17   1 6938.67 308.051   4
   3  17  -2 5634.73 260.689   2
   3 -17  -2 6036.40 300.930   4
   3 -17   2 5795.42 290.954   4
  -3 -17  -2 6383.49 272.893   4
  -3 -17   2 5944.83 295.389   4
   3  17  -3 6261.23 291.049   2
   3 -17   3 6391.96 312.848   3
  -3 -17  -3 4133.08 237.533   1
   3 -17  -3 4327.32 239.213   1
   3 -17  -3 6627.52 319.604   4
   3 -17   3 6642.72 312.162   4
  -3 -17   3 6439.41 318.341   4
   3 -17  -4 6037.31 304.971   4
   3 -17   4 6211.54 308.569   3
  -3 -17  -4 6380.70 312.473   1
   3  17  -4 6414.48 319.853   2
   3 -17  -4 6901.00 322.868   1
   3 -17   4 6256.21 309.870   4
  -3 -17   4 6187.09 326.345   4
  -3 -17  -5 4355.62 275.215   1
   3 -17   5 3974.30 259.793   3
   3  17  -5 3676.48 251.738   2
   3 -17  -5 4323.77 270.856   1
   3 -17  -5 4156.73 264.910   4
   3 -17   5 2916.91 212.340   4
  -3 -17   5 3194.87 242.193   4
  -3 -17   6 501.522 108.499   4
   3 -17  -6 349.404 74.7071   4
   3 -17   6 389.388 90.8505   3
   3 -17  -6 476.395 98.3067   1
  -3 -17  -6 630.123 110.485   1
   3  17  -6 301.023 81.6273   2
   3  17   6 543.462 109.877   3
  -3 -17  -7 3604.62 276.321   1
  -3 -17   7 3616.84 282.092   4
   3 -17   7 3017.77 238.725   3
   3  17  -7 3083.77 251.464   2
   3 -17  -7 3387.82 271.107   1
   3  17   7 3341.60 258.943   3
   3 -18   0 2307.44 191.048   4
  -3 -18   0 2682.12 192.922   4
   3 -18  -1 2454.08 198.134   4
   3 -18   1 2697.15 201.673   4
  -3 -18  -1 2510.44 180.214   4
  -3 -18   1 2391.89 188.484   4
   3  18  -2 7025.50 295.828   2
  -3 -18  -2 6966.18 296.954   4
   3 -18  -2 6710.41 325.414   4
  -3 -18   2 7088.50 330.450   4
   3 -18   2 7003.78 328.579   4
   3 -18   3 4412.17 269.265   3
  -3 -18  -3 5065.83 269.140   1
   3  18  -3 4908.77 266.656   2
   3 -18  -3 4918.67 282.970   4
   3 -18   3 5045.22 283.797   4
  -3 -18   3 4854.18 284.766   4
  -3 -18   4 5894.45 324.101   4
  -3 -18  -4 4102.54 259.512   1
   3  18  -4 6136.73 313.356   2
   3 -18  -4 4508.67 267.613   1
   3 -18  -4 5862.78 309.003   4
   3 -18   4 6188.22 321.134   3
   3 -18   4 6318.47 321.833   4
   3 -18   5 1409.31 159.254   3
  -3 -18  -5 1953.33 189.071   1
   3  18  -5 1817.07 182.684   2
   3 -18  -5 1543.30 164.455   1
   3 -18  -5 1676.58 173.421   4
   3 -18   5 1166.71 142.210   4
  -3 -18   5 1811.70 194.740   4
  -3 -18   6 487.105 111.120   4
  -3 -18  -6 441.820 101.836   1
   3 -18   6 264.384 78.6781   3
   3 -18  -6 433.221 97.7779   1
   3  18  -6 139.206 54.4791   2
   3  18   6 457.562 105.789   3
   3 -18  -6 319.172 80.8707   4
   3 -19   0 3642.39 247.307   4
  -3 -19   0 3284.86 224.774   4
  -3 -19   1 977.572 125.212   4
  -3 -19  -1 1003.94 119.219   4
   3 -19  -1 1082.88 137.406   4
   3 -19   1 1023.64 130.958   4
   3 -19  -2 6462.43 330.710   4
  -3 -19   2 6559.61 330.279   4
   3 -19   2 6996.73 340.967   4
   3  19  -3 3060.56 211.882   2
   3 -19  -3 3354.35 240.894   4
   3 -19   3 3436.82 242.328   4
  -3 -19   3 3239.26 236.666   4
  -3 -19  -4 4650.39 277.452   1
   3 -19   4 2843.58 228.560   3
   3  19  -4 3574.67 244.654   2
   3 -19  -4 4192.17 260.577   1
   3 -19  -4 4084.39 263.559   4
   3 -19   4 4391.80 278.926   4
  -3 -19   4 2811.02 232.001   4
   3 -19  -5 69.0358 40.5801   4
   3 -19   5 102.889 59.7481   4
  -3 -19   5 63.2480 66.2059   4
  -3 -19  -5 32.3995 45.7501   1
   3 -19   5 73.6008 43.4471   3
   3 -19  -5 63.3656 53.5270   1
   3  19  -5-16.2352 34.0122   2
   3 -19  -6 302.544 82.3366   4
  -3 -19   6 299.962 84.4890   4
   3 -19   6 395.762 98.8923   3
   3 -19  -6 250.839 75.3446   1
  -3 -19  -6 321.277 92.2317   1
   3  19  -6 329.768 96.8124   2
   3  19   6 432.485 103.778   3
   3 -20   0 90.7562 56.9135   4
  -3 -20   0 71.6308 48.6378   4
   3 -20   1 373.899 87.8868   4
  -3 -20  -1 352.928 75.7124   4
  -3 -20   1 178.211 44.7112   4
   3 -20  -1 271.144 77.6729   4
   3 -20  -2 786.970 125.131   4
   3 -20   2 1143.14 147.637   4
  -3 -20  -2 953.791 120.588   4
  -3 -20   2 973.325 135.338   4
   3 -20   3 591.258 108.263   4
  -3 -20   3 408.006 89.7004   4
   3  20  -3 617.809 101.128   2
   3 -20  -3 347.063 84.3562   4
   3 -20  -4 563.078 106.618   4
   3 -20   4 539.487 106.157   4
   3 -20   4 679.261 114.841   3
   3  20  -4 881.660 127.473   2
  -3 -20   4 844.845 133.802   4
   3 -20  -5 115.717 55.9340   4
   3 -20   5 57.6249 41.2710   4
  -3 -20   5 89.7215 57.7667   4
  -3 -20  -5 64.9353 40.1733   1
   3 -20  -5 41.5049 43.1315   1
   3 -20   5 126.214 54.9548   3
   3  20  -5 71.9522 56.5625   2
   3 -20  -6 1986.61 207.252   1
  -3 -20  -6 1621.90 188.114   1
   3 -21   0 111.956 65.5693   4
  -3 -21   0 71.0212 29.8063   4
   3 -21  -1 955.287 139.317   4
   3 -21   1 1237.31 155.547   4
  -3 -21  -1 932.528 122.867   4
  -3 -21   1 917.519 130.662   4
   3 -21  -2 1118.93 145.524   4
  -3 -21   2 877.514 131.526   4
  -3 -21   3 493.068 101.757   4
   3 -21  -3 606.845 112.780   4
   3 -21   3 751.799 125.395   4
   3 -21  -4 290.313 76.0559   4
   3 -21   4 172.254 60.4583   4
  -3 -21   4 209.360 79.6687   4
   3  21  -4 259.264 75.8508   2
   3  21  -5 1083.74 149.559   2
   3 -21   5 1248.08 162.537   4
   3 -22   0 832.292 138.621   4
  -3 -22   0 634.089 107.550   4
   3 -22  -1 3427.47 264.101   4
   3 -22   1 3671.39 271.299   4
  -3 -22  -1 3548.80 246.730   4
   3 -22  -2 334.217 79.1033   4
  -3 -22   2 213.988 64.1357   4
   3 -22   2 321.385 96.1299   4
   3 -22  -3 606.456 111.088   4
   3 -22   3 794.027 132.995   4
  -3 -22   3 535.055 114.375   4
   3 -22   4 2995.69 254.664   4
   3 -23   0 48.6880 57.1236   4
  -3 -23   0 85.3170 53.2690   4
   3 -23  -1 490.477 99.6148   4
   3 -23   1 433.512 102.652   4
  -3 -23  -1 576.833 104.570   4
  -3 -23   1 504.590 106.535   4
  -3 -23   2 7320.16 392.387   4
   3 -23   2 7140.12 384.265   4
  -3 -24   0 28.1322 29.1765   4
  -3 -24  -1 4820.77 305.404   4
   4   0   0 36643.0 454.644   2
   4   0   0 38829.3 480.854   1
   4   0  -1 7800.90 212.906   2
   4   0  -1 8248.50 120.091   3
   4   0   1 7737.50 182.604   3
   4   0   1 7800.20 220.182   2
   4   0  -1 8268.21 223.653   1
   4   0  -2 15261.2 310.136   1
   4   0  -2 14564.0 295.856   2
   4   0   2 14195.7 285.322   3
   4   0   2 14894.9 311.663   2
   4   0  -3 2107.54 122.608   1
   4   0  -3 2400.30 127.413   2
   4   0   3 2028.24 120.300   3
   4   0   3 2206.82 129.384   2
   4   0  -4 999.727 90.8898   1
   4   0  -4 869.557 82.3356   2
   4   0   4 985.206 93.3797   3
   4   0   4 991.144 92.1587   2
   4   0  -5 1678.38 121.794   1
   4   0  -5 1710.49 119.009   2
   4   0   5 1657.68 130.724   3
   4   0   5 1763.52 132.403   2
   4   0  -6 17115.1 409.196   1
   4   0  -6 18063.3 417.918   2
   4   0   6 17059.3 450.690   3
   4   0  -7 1951.33 148.607   1
   4   0  -7 2139.52 153.914   2
   4   0   7 1819.90 160.080   3
   4   0  -8 5901.14 272.304   1
   4   0   8 5122.90 285.509   3
  -4   0  -8 5022.00 253.146   1
   4   0   9 74.5946 31.5565   3
   4   0  10 3697.72 274.879   3
   4   1   0 11725.8 260.237   2
   4  -1   0 10925.2 248.084   2
   4  -1   0 7546.06 157.697   3
   4   1   0 7798.58 151.853   3
   4  -1   0 11170.1 254.233   1
   4  -1  -1 35809.9 452.608   2
   4   1   1 37708.4 468.997   2
   4  -1  -1 38189.0 287.016   3
   4  -1   1 36115.1 399.289   3
   4   1   1 35852.2 387.739   3
   4   1  -1 37420.8 466.499   2
   4  -1   1 36899.7 470.642   2
   4   1  -1 38675.9 478.020   1
   4  -1  -1 36687.7 474.497   1
   4  -1  -2 719.385 68.8663   1
   4  -1  -2 729.291 64.5801   2
   4   1  -2 762.354 70.6749   2
   4   1   2 791.198 72.9817   2
   4  -1   2 720.616 65.0478   3
   4   1   2 895.408 72.0171   3
   4  -1   2 762.190 71.8295   2
   4   1  -2 762.655 72.5801   1
   4   1  -3 2176.03 121.768   1
   4  -1  -3 2292.14 129.753   1
   4  -1  -3 2188.79 119.051   2
   4   1  -3 2118.00 124.663   2
   4  -1   3 2141.13 121.972   3
   4   1   3 2017.36 119.780   3
   4  -1   3 2107.84 125.723   2
   4   1   3 2204.76 127.660   2
   4  -1  -4 2787.75 148.949   1
   4   1  -4 2613.13 140.853   1
   4  -1  -4 2660.20 138.397   2
   4   1  -4 2734.63 147.014   2
   4  -1   4 2479.00 146.831   3
   4   1   4 2570.74 148.919   3
   4   1   4 2645.38 146.886   2
   4  -1   4 2687.05 153.792   2
   4   1   5 469.910 72.1852   2
   4   1  -5 476.899 65.0510   1
   4  -1  -5 362.457 61.2491   1
   4  -1   5 440.240 72.3562   3
   4  -1  -5 373.008 62.3802   2
   4   1  -5 325.452 57.5142   2
   4   1   5 388.142 60.6265   3
   4  -1   5 414.754 70.8023   2
   4   1  -6 1486.16 120.673   1
   4  -1  -6 1478.38 124.351   1
   4  -1  -6 1542.14 118.893   2
   4   1  -6 1486.19 125.075   2
   4  -1   6 1474.05 132.437   3
   4   1   6 1532.93 134.663   3
   4   1  -7 2966.35 176.829   1
   4  -1  -7 2968.73 186.017   1
   4   1  -7 3123.04 191.621   2
   4  -1   7 2750.56 194.338   3
   4   1   7 2916.96 200.031   3
  -4  -1  -7 2846.96 185.059   1
   4   1  -8 1107.89 115.991   1
   4  -1  -8 1636.06 149.108   1
   4  -1   8 1733.46 167.224   3
   4   1   8 1607.82 163.193   3
  -4  -1  -8 1446.92 141.075   1
   4  -1  -9 523.610 88.9711   1
   4  -1   9 339.181 82.3052   3
   4   1   9 278.559 69.4767   3
   4  -1  10 2538.06 226.231   3
   4   1  10 2531.06 223.763   3
   4   2   0 7573.78 213.683   2
   4  -2   0 7418.45 208.640   1
   4  -2   0 7726.04 209.125   2
   4  -2   0 7273.18 161.077   3
   4   2   1 25135.6 387.563   2
   4   2  -1 24862.3 386.561   2
   4  -2  -1 25223.7 265.640   3
   4  -2   1 24709.5 340.652   3
   4   2   1 25126.0 327.896   3
   4  -2  -1 24972.4 364.862   2
   4  -2   1 26143.9 399.958   2
   4  -2  -1 25764.2 403.003   1
   4   2  -1 26308.3 395.771   1
  -4  -2  -2 789.318 36.7875   4
   4  -2  -2 873.216 80.4664   1
   4  -2  -2 785.095 67.2329   2
   4   2  -2 820.422 73.5095   2
   4   2   2 830.006 68.7646   3
   4  -2   2 774.930 47.9423   4
   4   2   2 868.682 77.4902   2
   4  -2   2 715.573 65.6973   3
   4  -2   2 839.267 77.3477   2
   4   2  -2 953.166 79.6411   1
   4   2  -3 6477.35 205.644   1
   4  -2   3 6136.34 211.809   3
   4  -2  -3 6577.56 198.299   2
   4  -2  -3 6448.74 221.973   1
   4   2  -3 6691.81 223.231   2
   4   2   3 6865.14 222.298   3
   4  -2   3 6141.42 217.641   2
   4   2   3 6850.14 219.645   2
   4   2  -4 18586.3 370.246   1
   4  -2  -4 19602.4 364.775   2
   4  -2  -4 18321.8 387.636   1
   4  -2   4 18974.7 407.687   3
   4   2   4 18735.6 404.317   3
   4   2   4 19389.1 387.005   2
   4  -2   4 18978.3 421.231   2
   4  -2  -5 1536.81 119.943   1
   4   2  -5 1803.93 121.852   1
   4  -2  -5 1225.71 97.6505   2
   4   2  -5 1622.09 125.069   2
   4   2   5 1682.97 132.520   3
   4  -2   5 1610.14 131.438   3
   4   2   5 1839.99 133.555   2
   4   2  -6 15904.0 382.334   1
   4  -2  -6 16237.4 418.050   1
   4   2  -6 16824.6 424.246   2
   4  -2   6 15404.3 431.722   3
   4   2   6 15412.2 430.952   3
   4   2  -7 1799.18 138.571   1
   4  -2  -7 1940.59 154.164   1
   4   2  -7 2007.90 160.367   2
   4  -2   7 1806.80 160.373   3
   4   2   7 1750.86 157.110   3
  -4  -2  -7 1627.53 144.957   1
   4  -2  -8 1352.38 139.529   1
   4   2  -8 1249.30 135.426   2
   4  -2   8 1140.48 136.503   3
   4   2   8 1181.24 134.880   3
  -4  -2  -8 1194.64 130.747   1
  -4  -2  -9 2214.69 188.077   1
   4   2   9 1404.78 160.283   3
   4  -2  -9 2148.37 185.815   1
   4  -2   9 1495.09 165.103   3
   4  -2  10 426.168 102.480   3
   4   2  10 492.052 105.964   3
   4   3   0 992.372 78.1887   2
   4  -3   0 966.384 62.8180   3
   4   3   0 763.453 49.8951   3
   4  -3   0 915.380 75.2885   1
   4  -3   0 1041.09 77.5989   2
   4   3  -1 1083.07 84.2036   1
   4  -3  -1 1002.93 80.5883   1
   4  -3  -1 976.916 73.2593   2
   4   3   1 951.042 77.5035   2
   4   3  -1 1003.00 79.3299   2
   4  -3   1 1055.79 73.6173   3
   4   3  -1 937.891 38.9235   3
   4   3   1 886.705 64.3658   3
   4  -3   1 894.198 61.4177   4
   4  -3   1 1009.03 81.8258   1
   4  -3   1 1074.19 81.9522   2
   4  -3   2 6342.91 145.554   4
   4  -3  -2 6636.96 191.129   2
   4  -3  -2 6284.84 207.476   1
   4   3  -2 6480.45 213.568   2
   4  -3   2 6412.68 199.161   3
   4   3   2 6942.16 204.018   3
   4  -3   2 6744.62 219.059   2
   4   3  -2 6368.03 196.142   1
  -4  -3  -2 6101.82 103.650   4
   4   3   2 6337.25 202.689   2
   4  -3  -3 1670.77 97.7164   2
   4  -3  -3 1628.11 111.766   1
   4   3  -3 1721.65 115.934   2
   4  -3   3 1747.47 113.443   3
   4   3   3 1777.40 115.790   3
   4   3   3 1885.64 114.822   2
   4  -3   3 1581.39 113.066   2
   4   3  -3 1785.79 110.213   1
   4   3  -4 14224.0 313.153   1
   4  -3  -4 13539.4 339.246   1
   4   3  -4 14395.3 356.974   2
   4  -3   4 13214.2 339.670   3
   4   3   4 14568.9 360.220   3
   4  -3   4 14405.2 370.895   2
   4   3   4 13776.9 324.503   2
   4   3  -5 20590.0 404.655   1
   4  -3  -5 19843.4 442.866   1
   4   3  -5 18713.9 430.876   2
   4   3   5 20385.4 460.111   3
   4  -3  -5 19354.4 371.507   2
   4   3   5 20087.1 426.850   2
   4  -3   5 18534.1 438.415   3
   4   3  -6 10401.8 343.097   2
   4   3  -6 11288.0 320.481   1
   4  -3  -6 11388.9 358.886   1
   4  -3   6 10654.6 360.078   3
   4   3   6 10126.4 348.982   3
   4  -3   7 6318.94 296.071   3
   4  -3  -7 7334.35 306.184   1
   4   3  -7 6354.24 287.992   2
   4   3   7 6264.28 295.601   3
  -4  -3  -7 6265.44 284.776   1
   4  -3  -8 5625.43 285.747   1
   4  -3   8 4874.23 276.241   3
   4   3   8 5194.45 286.901   3
  -4  -3  -8 5126.36 272.951   1
   4  -3  -9 158.484 52.5192   1
  -4  -3  -9 213.562 57.3395   1
   4  -3   9 169.289 60.7212   3
   4   3   9 138.075 64.8254   3
   4  -3 -10 821.771 124.773   1
   4  -3  10 757.708 124.791   3
   4   3  10 1070.50 146.101   3
   4  -4   0 5747.65 161.440   3
   4   4   0 5795.88 189.744   2
   4  -4   0 6067.56 181.598   4
   4  -4   0 5955.35 193.350   1
   4  -4   0 5763.32 182.306   2
   4   4   1 22500.8 369.629   2
   4   4  -1 23975.0 401.305   2
  -4  -4  -1 23197.7 285.677   4
   4   4   1 25064.0 344.287   3
   4   4  -1 24940.5 223.199   3
   4  -4   1 23391.1 324.404   4
   4  -4   1 22082.8 363.965   1
   4  -4   1 23030.6 384.031   2
   4  -4  -1 22687.9 380.163   1
   4  -4   1 21497.8 340.516   3
   4  -4  -1 23091.3 350.572   2
   4  -4  -2 5538.99 167.813   2
   4  -4   2 5985.42 205.881   2
  -4  -4  -2 5731.30 115.681   4
   4   4  -2 6199.70 214.574   2
   4  -4   2 5634.09 192.274   3
   4  -4  -2 5984.64 208.650   1
   4   4   2 6198.27 195.193   3
   4   4  -2 5453.71 182.113   1
   4   4   2 5955.69 196.438   2
   4  -4  -3 31656.7 418.469   2
   4  -4  -3 31029.8 494.325   1
   4   4  -3 33217.3 511.914   2
   4  -4   3 31303.6 489.806   3
   4   4   3 34012.3 511.268   3
   4  -4   3 33437.4 534.450   2
   4  -4   3 31170.1 341.564   4
   4   4  -3 33908.2 472.620   1
   4   4   3 33325.2 472.952   2
   4  -4  -4 1967.54 131.726   1
   4   4  -4 1949.90 136.614   2
   4  -4   4 1690.19 126.958   3
   4   4   4 1962.02 136.382   3
   4  -4   4 1859.47 135.194   2
   4   4   4 1782.00 119.115   2
   4   4  -4 2205.80 124.680   1
   4  -4  -5 12132.0 356.074   1
   4   4  -5 11960.8 352.372   2
   4  -4   5 12141.3 356.869   3
   4   4   5 11986.5 360.685   3
   4   4   5 12763.8 329.148   2
   4   4  -5 12813.5 309.449   1
   4   4  -6 3169.45 167.796   1
   4  -4  -6 2888.33 184.814   1
   4   4  -6 3417.99 206.374   2
   4  -4   6 2805.87 184.901   3
   4   4   6 2880.03 189.642   3
   4   4   6 3233.55 178.835   2
   4  -4   7 738.899 105.731   3
   4   4  -7 658.144 98.0977   2
   4  -4  -7 925.261 115.023   1
   4   4   7 856.003 113.756   3
  -4  -4  -7 823.550 111.761   1
   4  -4   8 991.328 128.223   3
   4  -4  -8 1208.84 137.203   1
   4   4  -8 1157.23 134.568   2
   4   4   8 1179.85 139.593   3
  -4  -4  -8 970.566 119.348   1
  -4  -4  -9 1421.12 156.597   1
   4  -4   9 1509.37 165.685   3
   4  -4  -9 1457.40 158.466   1
   4   4  -9 1699.58 169.245   2
   4   4   9 1323.15 157.014   3
   4  -4 -10 3025.28 236.656   1
   4  -4  10 2851.60 241.824   3
   4   4  10 3032.88 247.794   3
  -4  -4 -10 2562.06 220.362   1
  -4  -5   0 7628.65 198.832   4
   4   5   0 7816.96 222.110   2
   4  -5   0 8205.88 202.881   3
   4  -5   0 7678.13 206.739   4
   4  -5   0 7494.63 210.005   2
   4  -5   0 7605.20 218.519   1
   4  -5  -1 6865.20 217.314   1
   4  -5   1 7163.08 220.707   2
   4  -5  -1 6826.23 179.415   3
   4   5  -1 7325.15 224.661   2
   4  -5   1 6763.05 200.141   3
   4  -5  -1 7149.34 215.532   4
   4   5   1 6572.68 184.906   3
   4   5  -1 6884.96 134.071   3
   4   5   1 7238.24 215.057   2
   4  -5   1 7196.53 194.473   4
   4  -5   1 6719.88 199.422   1
  -4  -5  -1 6799.85 159.234   4
   4  -5  -1 6785.24 189.443   2
   4   5   2 15951.4 316.936   2
   4  -5  -2 15631.0 282.725   2
   4   5  -2 15663.7 345.153   2
   4  -5  -2 16077.8 347.946   1
   4  -5   2 15504.2 327.284   3
   4  -5   2 15665.3 341.065   2
   4   5   2 16857.0 324.489   3
   4   5  -2 16948.9 323.390   1
  -4  -5  -2 16833.2 215.482   4
   4  -5   3 3138.39 169.284   2
   4  -5  -3 2691.60 149.426   1
   4   5  -3 2891.35 156.841   2
   4  -5   3 2857.07 151.865   3
   4  -5   3 3188.42 120.466   4
   4   5   3 3021.05 152.485   3
   4   5  -3 2910.72 136.035   1
   4   5   3 2990.65 143.326   2
   4   5  -4 856.581 94.0252   2
   4  -5  -4 880.067 69.1820   2
   4  -5  -4 879.362 91.8648   1
   4  -5   4 783.175 87.0140   3
   4   5   4 1033.48 99.5173   3
   4   5   4 899.804 86.3703   2
   4   5  -4 1079.79 87.9328   1
   4   5  -5 6877.51 225.622   1
   4   5  -5 6897.61 276.160   2
   4  -5  -5 6823.83 272.339   1
   4   5   5 6555.51 271.625   3
   4   5   5 6944.82 237.530   2
   4  -5   5 6345.70 264.054   3
   4  -5   6 4810.78 243.949   3
   4   5  -6 4701.89 241.787   2
   4  -5  -6 4686.84 238.896   1
   4   5   6 5058.24 254.413   3
   4   5   6 5273.82 224.628   2
   4  -5   7 1080.89 127.357   3
   4   5  -7 1048.25 124.918   2
   4  -5  -7 1187.34 133.669   1
   4   5   7 1270.88 137.268   3
  -4  -5  -7 1019.16 120.663   1
   4  -5   8 8182.45 363.958   3
   4   5  -8 8819.40 373.749   2
   4  -5  -8 9358.86 377.251   1
   4   5   8 8874.76 382.030   3
  -4  -5  -8 8488.97 360.569   1
  -4  -5  -9 42.6480 35.6559   1
   4  -5  -9 19.2585 35.8349   1
   4  -5   9 6.74201 39.5723   3
   4   5   9 29.5026 28.9621   3
   4   5  -9 18.0901 33.9265   2
  -4  -5  10 125.665 65.4396   4
   4  -5 -10 89.8072 48.1644   1
  -4  -5 -10 196.183 73.4754   1
  -4  -6   0 489.555 55.1823   4
   4   6   0 425.456 54.9425   2
   4  -6   0 334.645 45.1146   3
   4  -6   0 431.789 51.1447   4
   4   6   0 503.150 48.9539   3
   4  -6   0 364.952 49.7102   1
   4  -6   0 402.058 48.3712   2
   4   6   1 27360.9 424.379   2
   4  -6  -1 26820.8 431.950   1
   4  -6  -1 26628.3 377.331   3
   4   6  -1 29254.8 462.217   2
   4  -6   1 28561.4 433.451   2
   4  -6   1 27601.3 418.980   3
   4   6   1 30205.1 408.145   3
  -4  -6   1 26440.7 423.717   4
   4  -6  -1 27156.6 437.346   4
   4  -6   1 28495.0 407.439   4
   4  -6   1 26574.9 397.089   1
   4  -6  -1 27059.7 380.690   2
  -4  -6  -1 28231.1 346.071   4
   4   6   2 23596.3 388.900   2
   4  -6  -2 23202.3 419.742   1
   4   6  -2 22982.8 427.141   2
   4  -6   2 23884.4 413.961   3
   4   6   2 24035.3 404.027   3
   4  -6   2 23638.9 359.950   4
  -4  -6  -2 24541.0 284.725   4
   4  -6  -3 20431.8 321.019   2
   4  -6  -3 19900.7 412.345   1
   4   6  -3 21061.2 435.188   2
   4  -6   3 20219.3 413.075   3
   4   6   3 19561.9 392.794   3
   4  -6   3 21572.1 440.119   2
   4   6  -3 20540.5 357.464   1
   4   6   3 20338.2 370.964   2
   4  -6   4 1301.16 112.563   3
   4  -6  -4 1210.21 111.931   1
   4   6  -4 1272.31 114.228   2
   4   6   4 1167.28 105.539   3
   4   6  -4 1326.27 92.8596   1
   4   6   4 1444.45 104.149   2
   4  -6   5 6517.09 271.206   3
   4   6  -5 6328.46 272.545   2
   4  -6  -5 6660.86 274.004   1
   4   6   5 6654.93 276.003   3
   4   6   5 6513.92 229.936   2
   4  -6   6 8078.07 320.604   3
   4   6  -6 7591.12 315.695   2
   4  -6  -6 7313.18 304.531   1
   4   6   6 7334.27 311.213   3
  -4  -6  -7 66.5450 50.8414   1
   4  -6  -7 174.617 60.9630   1
   4  -6   7 81.2199 40.8810   3
   4   6   7 52.0744 40.2485   3
   4   6  -7 52.5278 39.2160   2
   4  -6   8 2349.12 197.934   3
   4   6  -8 2529.73 204.787   2
   4  -6  -8 2294.00 190.582   1
  -4  -6  -8 2365.41 197.246   1
   4   6   8 2256.40 197.291   3
  -4  -6   9 963.788 143.487   4
  -4  -6  -9 817.826 124.331   1
   4  -6   9 928.810 132.486   3
   4   6  -9 815.749 123.634   2
   4  -6  -9 815.764 122.999   1
   4   6   9 980.719 135.433   3
  -4  -6  10 184.264 92.7015   4
   4  -6 -10 160.871 66.3023   1
  -4  -6 -10 156.431 57.9538   1
   4  -7   0 22.8297 21.5376   1
  -4  -7   0 3.91441 16.8876   4
   4  -7   0 6.49342 17.3512   2
   4  -7   0 14.5404 16.0607   3
   4   7   0-0.58473 15.6564   2
   4  -7   0 22.1866 16.5772   4
  -4  -7   1 2602.60 134.341   4
   4   7   1 2426.81 127.334   2
   4  -7  -1 2382.59 129.592   1
   4   7  -1 2381.00 135.551   2
   4  -7   1 2478.58 130.975   3
   4  -7  -1 2181.43 127.991   4
   4   7   1 2646.62 127.106   3
   4  -7   1 2400.08 125.955   4
   4  -7   1 2547.59 133.147   2
   4  -7   1 2416.21 121.672   1
   4  -7  -1 2367.99 114.137   2
  -4  -7  -1 2774.86 117.688   4
   4   7   2 6822.07 212.503   2
  -4  -7   2 6897.70 244.689   4
   4  -7  -2 7323.07 240.386   1
   4  -7   2 7376.08 242.935   3
   4   7  -2 6708.95 236.144   2
   4  -7   2 7259.04 247.395   2
   4   7   2 6914.12 223.643   3
   4  -7   2 7625.76 219.731   4
  -4  -7  -2 7052.07 166.824   4
   4  -7  -2 6877.21 239.442   4
  -4  -7   3 6566.66 250.181   4
   4  -7  -3 7720.27 261.817   1
   4  -7   3 7327.85 256.188   3
   4   7  -3 7382.52 264.822   2
   4   7   3 6961.18 244.337   3
   4   7   3 7167.18 219.291   2
   4  -7   4 7677.86 279.065   3
   4   7  -4 7514.00 281.711   2
   4  -7  -4 7621.57 282.465   1
   4   7   4 7375.24 268.025   3
   4   7   4 8163.84 244.140   2
   4   7  -4 7956.59 224.016   1
   4   7  -5 14531.1 417.845   2
   4  -7  -5 13974.5 403.323   1
   4   7   5 13804.5 397.001   3
   4   7   5 13934.0 331.879   2
   4  -7   6 9407.54 352.420   3
   4   7  -6 9300.98 356.348   2
   4  -7  -6 9517.05 350.590   1
   4   7   6 9410.62 358.995   3
   4  -7   7 4286.49 252.113   3
   4   7  -7 4344.21 260.707   2
   4  -7  -7 4193.64 248.371   1
   4   7   7 4119.01 251.624   3
  -4  -7  -7 4141.19 245.989   1
  -4  -7   7 3819.35 238.977   4
  -4  -7  -8 245.266 66.0164   1
  -4  -7   8 274.698 85.8940   4
   4  -7  -8 307.477 82.2942   1
   4  -7   8 286.808 74.1594   3
   4   7   8 265.903 69.9190   3
   4   7  -8 225.606 69.7727   2
  -4  -7   9 820.173 135.514   4
  -4  -7  -9 525.231 105.875   1
   4   7   9 812.614 126.772   3
   4  -7  -9 449.629 94.0268   1
   4  -7   9 406.771 86.8139   3
   4   7  -9 518.063 104.372   2
  -4  -7  10 266.237 89.4634   4
   4   7 -10 39.3796 30.4156   2
   4   8   0 8136.17 242.657   2
   4  -8   0 7991.23 235.247   3
   4  -8   0 7384.73 237.511   4
   4  -8   0 7346.50 214.077   2
   4  -8   0 7256.73 215.053   1
  -4  -8   0 7831.10 220.962   4
  -4  -8   1 419.519 55.6953   4
   4  -8  -1 320.923 56.0508   4
   4   8   1 447.448 55.9363   2
   4  -8  -1 405.024 56.8299   1
   4  -8   1 439.422 60.4410   3
   4   8  -1 419.303 63.5135   2
   4  -8   1 419.409 57.4164   2
   4  -8   1 411.838 56.0948   4
   4  -8  -1 302.205 43.5385   2
   4  -8   1 305.558 43.2301   1
  -4  -8  -1 436.601 52.9968   4
  -4  -8   2 889.507 89.0939   4
   4   8   2 938.264 79.8598   2
   4  -8  -2 882.481 84.7642   1
   4  -8   2 941.826 90.9459   3
   4   8  -2 898.676 89.4972   2
   4   8   2 899.603 85.7727   3
  -4  -8  -2 918.298 66.3027   4
   4  -8   2 1020.24 85.5264   4
   4  -8  -2 989.991 95.1299   4
   4  -8   2 1023.63 95.9918   2
   4  -8  -2 849.026 66.1259   2
  -4  -8   3 8640.93 296.602   4
   4  -8   3 8923.45 289.174   3
   4  -8  -3 8820.24 288.633   1
   4   8  -3 8279.81 287.086   2
   4   8   3 8256.01 271.738   3
   4  -8  -3 8364.43 285.018   4
   4   8   3 8981.81 247.870   2
  -4  -8   4 170.270 59.4209   4
   4  -8  -4 223.561 57.8829   1
   4   8   4 221.047 44.8517   2
   4  -8   4 252.321 58.6286   3
   4   8  -4 273.980 60.6861   2
   4   8   4 207.792 57.8298   3
   4  -8   5 1621.12 141.950   3
   4   8  -5 1373.39 132.331   2
   4  -8  -5 1602.24 140.510   1
   4   8   5 1704.59 141.688   3
  -4  -8   6 1174.56 138.814   4
   4  -8   6 1212.80 134.177   3
   4   8  -6 1301.53 135.689   2
   4  -8  -6 1303.34 135.421   1
   4   8   6 1363.97 139.125   3
  -4  -8  -6 1273.34 133.377   1
   4  -8   7 2609.48 202.775   3
   4   8  -7 2731.16 210.786   2
   4  -8  -7 2893.05 211.674   1
   4   8   7 2755.18 209.565   3
  -4  -8  -7 2521.70 199.430   1
  -4  -8   7 3201.04 231.764   4
  -4  -8   8 1196.23 156.539   4
   4  -8   8 1407.01 155.292   3
  -4  -8  -8 1187.76 145.910   1
   4   8  -8 1665.20 177.354   2
   4  -8  -8 1398.09 157.237   1
   4   8   8 1113.57 141.214   3
  -4  -8   9 530.877 110.305   4
  -4  -8  -9 457.989 96.3721   1
   4  -8  -9 404.270 88.9012   1
   4  -8   9 433.069 95.3710   3
   4   8   9 592.724 110.707   3
   4   8  -9 596.529 111.557   2
   4  -9   0 128.023 39.8385   4
   4  -9   0 137.769 33.7173   1
  -4  -9   0 155.621 35.2672   4
   4  -9   0 186.737 40.1646   2
   4  -9   0 163.779 35.7934   3
   4   9   0 112.186 27.8392   2
   4  -9  -1 342.555 53.0312   1
   4  -9   1 386.814 57.2232   4
  -4  -9   1 324.148 51.9027   4
   4  -9  -1 400.310 62.6083   4
   4  -9   1 321.291 51.0385   3
   4   9   1 359.985 49.8940   2
   4   9  -1 357.401 57.4969   2
   4  -9  -1 298.757 41.7151   2
   4  -9   1 408.059 53.6513   1
  -4  -9  -1 362.240 50.6911   4
   4  -9   1 443.594 62.4439   2
   4   9   2 28991.6 436.645   2
   4  -9   2 29185.5 509.698   3
   4  -9  -2 29437.2 501.286   1
   4   9  -2 28983.0 510.020   2
  -4  -9   2 29036.0 503.688   4
   4  -9   2 28341.3 464.449   4
   4  -9  -2 27142.4 497.801   4
  -4  -9   3 6207.43 252.527   4
   4  -9   3 6440.20 254.624   3
   4  -9  -3 6277.36 250.165   1
   4   9  -3 7006.63 270.317   2
   4   9   3 6510.42 248.233   3
   4  -9  -3 6072.56 249.434   4
   4   9   3 6687.02 218.820   2
  -4  -9   4 17249.2 446.685   4
   4  -9   4 16487.0 426.677   3
   4   9  -4 16739.0 440.462   2
   4  -9  -4 17982.5 451.578   1
   4   9   4 18880.9 453.251   3
   4   9   4 17511.4 353.814   2
  -4  -9   5 12930.7 414.344   4
   4  -9   5 13537.8 410.199   3
   4   9  -5 13829.3 425.195   2
   4  -9  -5 14067.1 418.464   1
   4   9   5 13197.3 400.741   3
  -4  -9   6 571.066 100.948   4
   4  -9   6 591.389 95.6481   3
   4  -9  -6 618.907 95.8783   1
  -4  -9  -6 737.127 106.225   1
   4   9  -6 543.061 98.0669   2
   4   9   6 540.869 87.8422   3
  -4  -9   7 4021.30 258.524   4
   4  -9   7 3697.76 242.356   3
   4   9  -7 3633.08 249.917   2
   4  -9  -7 3614.00 243.301   1
   4   9   7 3546.13 240.037   3
  -4  -9  -7 3781.78 245.267   1
  -4  -9   8 355.208 87.4117   4
   4  -9  -8 250.313 74.9904   1
   4  -9   8 296.077 82.1145   3
   4   9   8 275.932 73.5538   3
   4   9  -8 292.657 75.7884   2
  -4  -9  -8 286.043 78.8941   1
  -4  -9   9 394.939 97.0897   4
  -4  -9  -9 299.792 81.9527   1
   4  -9  -9 241.803 70.8400   1
   4  -9   9 334.577 78.6900   3
   4   9   9 332.872 86.7218   3
   4   9  -9 302.982 86.3056   2
   4 -10   0 6981.04 221.916   1
   4 -10   0 7115.84 245.890   3
   4  10   0 6915.56 233.332   2
  -4 -10   0 7218.91 241.733   4
   4 -10   0 6325.30 239.878   4
   4  10   1 13792.4 312.781   2
   4  10  -1 13383.5 343.277   2
   4 -10  -1 13492.3 360.374   4
   4 -10  -1 13620.3 284.882   2
   4 -10   1 14144.5 354.002   4
   4 -10   1 13504.5 347.057   3
  -4 -10  -1 12683.7 292.803   4
  -4 -10   1 13540.4 338.653   4
   4 -10  -1 13552.3 332.837   1
   4  10   2 4024.83 166.527   2
   4 -10   2 4044.70 183.646   4
   4 -10   2 3947.90 195.058   3
   4 -10  -2 3853.64 184.595   1
   4  10  -2 3982.85 194.136   2
   4 -10  -2 3887.24 196.463   4
  -4 -10   2 4554.11 207.946   4
   4 -10   3 1766.13 134.969   3
   4 -10  -3 1879.02 140.796   1
   4  10  -3 1543.12 131.908   2
   4  10   3 1660.72 132.610   3
  -4 -10   3 1585.13 130.629   4
   4 -10  -3 1605.40 132.775   4
   4 -10   3 1380.46 110.034   4
   4  10   3 1555.36 104.427   2
  -4 -10   4 1618.22 140.340   4
   4 -10   4 1600.32 139.002   3
   4 -10  -4 1714.78 143.384   1
   4  10  -4 1635.36 142.244   2
   4  10   4 1720.78 139.712   3
   4 -10   4 1727.33 122.452   4
  -4 -10   5 297.485 72.3885   4
   4 -10  -5 294.705 67.8735   1
   4 -10   5 379.924 73.2555   3
   4  10  -5 320.036 74.3990   2
   4  10   5 290.575 61.9493   3
  -4 -10   6 4567.95 264.540   4
   4 -10   6 4365.86 252.871   3
   4  10  -6 4414.50 262.974   2
   4 -10  -6 4469.33 256.687   1
   4  10   6 4284.52 248.007   3
  -4 -10  -6 4727.08 264.903   1
  -4 -10   7 278.538 69.7739   4
  -4 -10  -7 483.945 89.0331   1
   4 -10  -7 392.064 88.0033   1
   4 -10   7 320.072 80.4452   3
   4  10  -7 369.002 91.7529   2
   4  10   7 300.673 75.2210   3
  -4 -10   8 134.652 54.7242   4
   4 -10  -8 99.1027 54.6601   1
   4 -10   8 89.6199 55.4630   3
  -4 -10  -8 147.357 65.2627   1
   4  10   8 218.191 75.9957   3
   4  10  -8 147.153 58.6287   2
  -4 -10   9 1467.67 171.680   4
  -4 -10  -9 1104.94 156.234   1
   4 -10   9 1300.84 166.191   3
   4  10  -9 1338.20 170.482   2
   4 -10  -9 1694.59 189.575   1
   4  10   9 1317.61 167.227   3
   4 -11   0 15479.4 377.722   3
   4 -11   0 14232.8 372.236   4
  -4 -11   0 15001.6 353.660   4
   4 -11   1 39.4705 34.0213   4
  -4 -11  -1 35.6114 27.9745   4
  -4 -11   1 38.7372 25.1113   4
   4 -11  -1 63.9705 29.3212   1
   4 -11  -1 62.1697 34.0781   4
   4 -11   1 35.3481 27.6466   3
   4  11   1 23.8371 21.6203   2
   4  11  -1 86.5335 31.1593   2
   4 -11   1 54.9500 24.7823   1
   4  11   2 3612.26 161.871   2
   4 -11  -2 3614.29 184.928   1
  -4 -11   2 3783.04 194.392   4
   4 -11   2 3210.59 180.769   3
   4  11  -2 3790.68 195.421   2
   4 -11   2 3598.99 181.042   4
   4 -11  -2 3312.15 186.139   4
   4 -11   3 4658.18 227.757   3
   4  11  -3 4487.53 226.065   2
   4 -11  -3 4565.18 222.143   1
   4  11   3 5067.52 232.593   3
   4 -11  -3 4179.59 221.232   4
  -4 -11   3 4233.50 217.593   4
   4 -11   3 4725.04 209.381   4
   4 -11   4 3734.50 214.556   3
   4  11  -4 3893.37 221.919   2
   4 -11  -4 3790.35 217.346   1
   4  11   4 4159.01 223.065   3
   4 -11  -4 4078.15 224.729   4
   4 -11   4 3793.73 190.127   4
  -4 -11   4 3507.33 208.424   4
  -4 -11   5 5590.43 277.143   4
   4 -11   5 5877.17 283.633   3
   4  11  -5 5881.59 290.937   2
   4 -11  -5 5777.48 279.124   1
   4  11   5 5834.58 280.089   3
  -4 -11  -5 5761.54 282.865   1
  -4 -11   6 84.2372 50.2059   4
   4 -11  -6-4.12646 29.1649   1
   4 -11   6-0.85939 36.3856   3
   4  11  -6 7.87523 49.0276   2
   4  11   6-66.4895 37.7500   3
  -4 -11  -6 17.7325 40.2090   1
  -4 -11   7 3552.04 246.455   4
   4 -11   7 3633.61 246.239   3
   4  11  -7 3523.41 257.098   2
  -4 -11  -7 2585.95 211.425   1
   4 -11  -7 3302.08 238.394   1
   4  11   7 3178.94 230.043   3
  -4 -11   8 807.807 128.427   4
  -4 -11  -8 984.832 146.158   1
   4 -11  -8 805.326 125.609   1
   4  11   8 741.145 125.843   3
   4 -11   8 540.231 99.1713   3
   4  11  -8 875.535 137.130   2
   4  11  -9 3033.68 260.180   2
  -4 -11   9 2513.55 230.003   4
   4 -12   0 11802.1 305.678   1
   4  12   0 11960.5 317.268   2
   4 -12   0 11601.6 348.407   4
  -4 -12   0 10989.4 315.280   4
   4  12   1 2824.36 146.592   2
   4 -12  -1 2809.54 156.579   1
   4  12  -1 2918.05 166.086   2
   4 -12   1 2574.00 161.505   3
   4 -12  -1 2690.53 172.451   4
   4 -12   1 3103.30 180.854   4
  -4 -12  -1 2997.82 157.802   4
  -4 -12   1 3073.01 179.291   4
   4  12   2 6332.52 216.762   2
   4 -12   2 6096.88 255.569   3
   4 -12  -2 6302.75 246.354   1
   4  12  -2 6591.82 260.023   2
   4 -12  -2 6660.78 274.834   4
  -4 -12   2 5946.36 253.269   4
   4 -12   2 6571.81 256.933   4
   4 -12   3 1946.41 152.004   3
   4  12  -3 1673.76 140.063   2
   4 -12  -3 1587.95 136.501   1
   4 -12   3 1795.43 136.334   4
   4 -12  -3 1525.33 137.157   4
  -4 -12   3 1475.40 131.697   4
   4 -12   4 2480.67 161.573   4
   4 -12   4 2484.66 181.164   3
   4  12  -4 2459.89 181.557   2
   4 -12  -4 2543.86 181.690   1
   4  12   4 2572.00 180.444   3
   4 -12  -4 2358.22 175.363   4
  -4 -12   4 2638.36 186.410   4
   4 -12   5 1093.50 126.428   3
   4  12  -5 942.351 118.800   2
   4 -12  -5 1092.82 124.687   1
   4  12   5 989.275 119.520   3
  -4 -12  -5 915.380 117.793   1
  -4 -12   5 1110.08 131.415   4
   4 -12   6 3796.77 246.909   3
   4  12  -6 3232.48 234.593   2
   4 -12  -6 3254.89 227.109   1
  -4 -12  -6 3461.48 236.563   1
   4  12   6 3335.78 230.706   3
  -4 -12   6 3166.90 226.610   4
   4 -12   7 2951.92 229.625   3
  -4 -12  -7 2132.83 199.120   1
   4  12  -7 2261.35 209.654   2
   4 -12  -7 2189.72 200.738   1
   4  12   7 2869.96 221.658   3
  -4 -12   7 2821.13 224.462   4
  -4 -12  -8 3000.49 250.655   1
   4  12  -8 3254.94 264.142   2
   4 -12  -8 3191.53 250.413   1
   4  12   8 3097.79 249.072   3
  -4 -12   8 3203.73 250.681   4
   4 -13   0 9718.57 281.609   1
   4  13   0 8999.93 281.464   2
   4 -13   0 9383.18 323.744   4
  -4 -13   0 9075.62 298.085   4
   4  13   1 733.328 75.4454   2
   4 -13  -1 680.101 79.9240   1
   4 -13   1 718.910 94.1447   3
   4  13  -1 742.731 86.5314   2
   4 -13  -1 712.083 92.1557   4
   4 -13   1 844.104 104.653   4
  -4 -13  -1 752.151 83.0656   4
  -4 -13   1 801.912 98.2686   4
   4 -13   2 6773.72 281.211   3
   4 -13  -2 6621.34 259.002   1
   4  13  -2 6848.53 269.823   2
   4 -13  -2 7137.84 294.106   4
   4 -13   2 7315.69 279.023   4
  -4 -13   2 7471.21 302.436   4
   4 -13  -3 167.300 37.5188   4
   4 -13   3 234.974 55.2398   4
  -4 -13   3 204.275 52.4942   4
   4 -13  -3 174.928 49.7275   1
   4 -13   3 228.533 58.7214   3
   4  13  -3 182.982 53.1452   2
   4 -13   4 1729.55 154.737   3
   4  13  -4 1359.20 137.426   2
   4 -13  -4 1797.03 157.458   1
   4  13   4 1581.53 149.095   3
  -4 -13  -4 1638.36 151.396   1
   4 -13  -4 1690.09 151.120   4
   4 -13   4 1789.33 143.021   4
  -4 -13   4 1658.38 151.535   4
   4 -13   5 2158.72 181.048   3
   4  13  -5 1878.95 171.469   2
   4 -13  -5 2093.98 174.078   1
   4  13   5 1915.16 166.433   3
  -4 -13  -5 2080.79 177.448   1
  -4 -13   5 1760.12 162.972   4
   4  13  -6 3693.80 256.816   2
   4 -13  -6 3595.95 244.730   1
  -4 -13  -6 3270.24 236.379   1
   4  13   6 3575.75 241.962   3
   4 -13   6 3527.77 240.277   3
  -4 -13   6 3315.00 235.088   4
  -4 -13   7 470.490 90.7356   4
  -4 -13  -7 740.359 122.959   1
   4 -13  -7 654.845 114.098   1
   4 -13   7 321.752 81.7041   3
   4  13  -7 511.408 110.515   2
   4  13   7 589.038 104.983   3
  -4 -13  -8 1872.52 202.099   1
   4 -13   8 1738.98 186.983   3
   4  13  -8 1652.03 188.293   2
   4 -13  -8 1903.10 199.514   1
   4  13   8 1820.01 189.110   3
  -4 -13   8 1594.41 178.031   4
   4  14   0 5701.12 228.232   2
   4 -14   0 5763.20 264.565   4
  -4 -14   0 5880.09 249.160   4
   4  14   1 1523.77 111.673   2
   4 -14   1 1673.25 144.565   3
   4 -14  -1 1714.64 127.620   1
   4  14  -1 1602.72 129.806   2
   4 -14  -1 1794.48 150.661   4
   4 -14   1 1583.82 140.046   4
  -4 -14  -1 1538.00 124.602   4
  -4 -14   1 1724.43 144.978   4
  -4 -14   2 7216.74 308.800   4
   4 -14   2 6977.39 291.722   3
   4 -14  -2 7109.53 274.705   1
   4  14  -2 7462.41 289.074   2
   4 -14  -2 7364.59 310.860   4
   4 -14   2 7491.98 294.530   4
   4 -14   3 1263.17 132.275   3
   4  14  -3 1076.58 122.712   2
   4 -14  -3 1095.89 117.061   1
   4 -14  -3 1109.90 122.453   4
   4 -14   3 1243.39 125.015   4
  -4 -14   3 1145.87 128.614   4
   4 -14   4 2175.02 176.598   3
   4  14  -4 2475.87 189.579   2
   4 -14  -4 2235.98 176.674   1
   4 -14   4 2333.10 169.094   4
   4  14   4 2267.93 179.254   3
  -4 -14  -4 2533.52 189.023   1
   4 -14  -4 2353.03 187.503   4
  -4 -14   4 2178.85 181.466   4
   4 -14   5 2068.27 180.300   3
   4  14  -5 2300.20 192.367   2
   4 -14  -5 2336.11 191.962   1
  -4 -14  -5 2263.12 188.891   1
   4  14   5 1819.69 168.098   3
  -4 -14   5 1931.78 177.909   4
  -4 -14   6 152.427 53.3962   4
   4 -14  -6 330.363 78.6931   1
   4 -14   6 228.483 69.8183   3
   4  14  -6 118.391 68.8135   2
   4  14   6 219.937 60.1373   3
  -4 -14  -6 194.091 77.0253   1
  -4 -14   7 56.2799 34.5696   4
  -4 -14  -7 24.5329 36.7997   1
   4 -14  -7 121.163 71.2946   1
   4 -14   7 43.2970 31.7955   3
   4  14  -7-41.4958 40.8324   2
   4  14   7 112.615 42.7373   3
  -4 -14   8 464.988 101.298   4
   4 -14   8 753.437 128.204   3
   4  15   0 8130.43 278.598   2
   4 -15   0 8225.48 327.253   4
  -4 -15   0 8167.67 304.595   4
  -4 -15   1 4551.67 238.456   4
   4 -15   1 4021.27 227.465   3
   4  15  -1 4311.58 214.297   2
   4 -15   1 4039.33 230.783   4
   4 -15  -1 4260.16 239.461   4
  -4 -15  -1 4359.71 214.693   4
   4 -15   2 1514.69 141.805   3
   4 -15  -2 1371.27 125.841   1
   4  15  -2 1341.58 126.280   2
   4 -15  -2 1224.08 131.198   4
   4 -15   2 1449.80 138.256   4
  -4 -15   2 1498.14 144.486   4
   4 -15   3 1383.41 139.406   3
   4  15  -3 1675.87 150.326   2
   4 -15  -3 1553.15 140.436   1
  -4 -15  -3 1269.38 131.576   1
   4 -15  -3 1430.47 144.657   4
   4 -15   3 1409.73 135.867   4
  -4 -15   3 1494.58 151.315   4
   4 -15  -4 2182.11 184.543   4
   4 -15   4 1682.66 153.673   4
   4  15  -4 2267.67 183.445   2
   4 -15  -4 2487.50 189.909   1
   4 -15   4 2175.62 180.895   3
  -4 -15  -4 1890.04 168.657   1
  -4 -15   4 1930.20 175.007   4
  -4 -15   5 395.620 85.4260   4
  -4 -15  -5 325.122 79.1400   1
   4 -15  -5 530.945 98.6387   1
   4 -15   5 364.975 78.3716   3
   4  15  -5 504.209 98.6104   2
   4  15   5 353.255 82.1851   3
   4 -15  -5 450.743 86.6839   4
   4 -15   6 2336.15 205.248   3
  -4 -15  -6 3076.78 239.552   1
   4  15  -6 2053.58 194.710   2
   4 -15  -6 3221.74 240.503   1
   4  15   6 2898.81 225.920   3
  -4 -15   6 2536.12 219.377   4
   4 -15   7 1253.24 159.829   3
  -4 -15  -7 1490.33 176.365   1
   4  15  -7 1472.63 176.219   2
   4 -15  -7 1578.58 180.973   1
   4  15   7 1491.66 171.433   3
  -4 -15   7 1864.75 197.687   4
   4 -16   0 9419.23 365.555   4
  -4 -16   0 9881.17 348.749   4
   4 -16   1 557.308 89.1406   4
   4  16  -1 670.419 89.8394   2
   4 -16  -1 816.637 110.644   4
  -4 -16  -1 572.293 83.8305   4
  -4 -16   1 674.541 100.057   4
   4 -16   2 2512.55 196.451   3
   4 -16  -2 2444.61 167.729   1
   4  16  -2 2188.45 159.851   2
   4 -16  -2 2446.20 190.665   4
   4 -16   2 2239.18 177.700   4
  -4 -16  -2 2232.44 167.505   1
  -4 -16   2 2522.85 192.042   4
   4 -16   3 499.324 88.2601   4
  -4 -16   3 601.311 100.706   4
   4 -16  -3 346.166 72.5013   1
   4 -16   3 574.202 91.6645   3
   4  16  -3 543.182 85.5495   2
   4 -16  -3 639.783 105.804   4
  -4 -16  -3 428.596 83.3789   1
   4 -16  -4 66.7924 47.3087   4
   4 -16   4 51.4088 38.4255   4
  -4 -16   4 2.46062 48.3299   4
  -4 -16  -4 46.0425 31.2100   1
   4 -16  -4 84.5290 44.3327   1
   4 -16   4 66.7109 51.9127   3
   4  16  -4-25.6163 44.7900   2
   4 -16   5 1087.62 135.008   3
   4  16  -5 1551.28 168.747   2
   4 -16  -5 1670.35 171.708   1
  -4 -16  -5 1570.52 162.409   1
   4  16   5 1260.22 147.603   3
   4 -16  -5 1607.90 164.730   4
  -4 -16   5 883.799 128.280   4
   4 -16   6 828.669 125.788   3
  -4 -16  -6 1463.78 169.185   1
   4  16  -6 710.397 121.103   2
   4 -16  -6 1246.90 155.453   1
   4  16   6 1191.06 148.395   3
  -4 -16   6 1107.71 154.084   4
  -4 -16  -7 1259.84 167.231   1
   4 -16   7 1309.66 160.702   3
   4  16  -7 1287.56 166.532   2
   4 -16  -7 1341.39 165.673   1
   4  16   7 1249.48 158.469   3
  -4 -16   7 1069.81 155.068   4
   4 -17   0 6923.09 324.998   4
  -4 -17   0 7048.51 307.016   4
   4  17  -1 5002.72 239.126   2
  -4 -17   1 4745.39 258.681   4
   4 -17  -1 4684.74 267.525   4
   4 -17   1 4739.74 267.891   4
  -4 -17  -1 5104.96 252.569   4
   4 -17   2 4619.78 267.903   3
   4  17  -2 5206.44 253.825   2
   4 -17   2 4915.63 267.347   4
   4 -17  -2 4646.70 271.269   4
  -4 -17   2 4859.78 270.005   4
   4 -17   3 2200.14 187.283   3
   4 -17  -3 1320.33 137.248   1
   4  17  -3 1730.55 156.740   2
  -4 -17  -3 1265.32 136.101   1
   4 -17  -3 1710.05 166.971   4
   4 -17   3 1734.92 163.033   4
  -4 -17   3 1838.88 174.064   4
   4  17  -4 3766.81 244.169   2
   4 -17  -4 3937.37 248.311   1
  -4 -17  -4 4017.99 252.438   1
   4 -17  -4 4187.99 262.263   4
  -4 -17   4 4441.46 281.325   4
   4 -17   5 2492.63 214.285   3
  -4 -17  -5 3430.37 247.292   1
   4  17  -5 3290.72 242.508   2
   4 -17  -5 3847.41 260.625   1
   4  17   5 3452.71 244.339   3
   4 -17  -5 2708.23 220.408   4
  -4 -17   5 2755.93 238.365   4
  -4 -17   6 482.383 100.019   4
   4 -17   6 705.497 120.690   3
  -4 -17  -6 881.865 141.804   1
   4 -17  -6 590.091 113.361   1
   4  17   6 767.092 125.179   3
   4  17  -6 533.415 110.828   2
   4 -18   0 57.6871 43.4518   4
  -4 -18   0 41.3457 39.6441   4
   4 -18  -1 2273.50 196.120   4
   4 -18   1 2653.49 208.882   4
  -4 -18   1 2388.83 190.926   4
   4 -18  -2 415.020 88.7563   4
  -4 -18   2 408.694 87.4692   4
   4  18  -2 608.895 95.3662   2
   4 -18   2 632.820 104.039   4
   4 -18   3 1479.91 161.857   3
   4  18  -3 1546.65 153.504   2
  -4 -18  -3 1509.43 150.859   1
   4 -18   3 1779.33 170.738   4
   4 -18  -3 1309.63 150.864   4
  -4 -18   3 1603.22 168.985   4
   4 -18  -4 963.310 133.315   4
   4 -18   4 1517.00 164.065   3
   4  18  -4 1715.17 170.963   2
   4 -18  -4 1146.38 139.612   1
  -4 -18  -4 1023.91 133.694   1
  -4 -18   4 988.240 140.246   4
   4 -18   4 1036.66 133.196   4
   4 -18   5 5320.85 315.548   3
  -4 -18  -5 3355.99 249.532   1
   4  18  -5 3673.13 259.547   2
   4 -18  -5 3257.54 243.183   1
   4 -18  -5 3493.84 256.989   4
   4  18   5 4562.23 289.907   3
  -4 -18   5 5222.02 326.887   4
  -4 -18   6 479.883 113.970   4
  -4 -18  -6 665.048 124.798   1
   4 -18   6 662.485 124.806   3
   4 -18  -6 498.859 105.983   1
   4  18  -6 453.350 99.4241   2
   4  18   6 535.467 107.930   3
   4 -19   0 1280.11 152.573   4
  -4 -19   0 1386.60 143.698   4
   4 -19  -1 72.4872 49.2445   4
  -4 -19  -1-14.5929 32.7868   4
  -4 -19   1-0.23010 37.2723   4
   4 -19   1 15.9872 45.7682   4
   4 -19  -2 253.560 74.3634   4
   4 -19   2 426.701 94.4978   4
  -4 -19   2 437.504 91.9423   4
   4  19  -2 572.031 95.1712   2
   4 -19   3 2490.24 213.691   3
   4  19  -3 2427.22 192.770   2
   4 -19   3 2772.44 218.628   4
  -4 -19   3 2471.10 213.830   4
   4 -19  -4 500.724 98.5688   4
  -4 -19   4 484.618 98.6963   4
   4 -19   4 986.369 141.780   3
  -4 -19  -4 965.256 134.870   1
   4  19  -4 588.512 107.445   2
   4 -19   4 758.095 117.362   4
   4 -19   5 1513.75 170.922   3
  -4 -19  -5 1942.58 199.221   1
   4  19  -5 1354.36 161.701   2
   4 -19  -5 1670.14 178.465   1
   4  19   5 1818.71 194.837   3
   4 -19  -5 1563.79 177.963   4
  -4 -19   5 1917.59 203.104   4
  -4 -19  -6 2284.34 222.483   1
   4 -19  -6 2366.75 225.489   1
   4 -20   0 9146.43 408.693   4
  -4 -20   0 9559.27 396.764   4
   4 -20  -1 1034.34 142.114   4
   4 -20   1 1503.15 169.695   4
  -4 -20   1 1574.11 165.162   4
   4 -20  -2 2039.53 195.696   4
   4 -20   2 2129.51 198.971   4
   4  20  -3 5141.00 283.221   2
   4 -20   3 4052.01 270.220   4
   4 -20  -3 5352.06 318.551   4
  -4 -20   3 3516.38 261.339   4
   4 -20  -4 470.355 102.210   4
   4 -20   4 562.153 108.965   4
  -4 -20   4 442.939 102.878   4
   4 -20   4 481.053 105.846   3
   4  20  -4 438.570 88.6334   2
   4 -20  -5 368.892 93.2335   1
   4  20  -5 255.287 71.3482   2
   4  20   5 306.206 90.5232   3
  -4 -20  -5 300.813 87.1867   1
   4 -21   0 10348.8 446.442   4
  -4 -21   0 9735.90 406.732   4
   4 -21  -1 1098.57 144.681   4
   4 -21   1 1254.56 157.402   4
  -4 -21   1 875.668 126.033   4
   4 -21   2 755.331 124.476   4
   4 -21  -2 610.240 116.957   4
  -4 -21   2 544.083 107.676   4
   4 -21   3 695.588 119.307   4
  -4 -21   3 693.525 122.400   4
   4  21  -4 649.659 107.029   2
   4 -21   4 783.658 128.656   4
   4 -22   0 1886.38 197.444   4
  -4 -22   0 1915.76 188.801   4
   4 -22   1 1161.37 165.977   4
   4 -22  -1 1273.20 164.786   4
  -4 -22   1 1044.79 141.727   4
   4 -22  -2 3423.81 266.058   4
   4 -22   2 3187.63 261.867   4
  -4 -22   2 3439.06 258.028   4
   4 -22   3 1572.30 183.692   4
  -4 -23   0 658.232 116.029   4
  -4 -23   1 5055.14 317.951   4
   5   0   0 21.5040 20.3949   2
   5   0   0 6.03337 12.6942   3
   5   0   0 25.7279 21.9379   1
   5   0   1-19.8397 30.7844   2
   5   0  -1-8.40567 16.1552   2
   5   0   1-19.3791 13.7689   3
   5   0  -1-5.78436 21.7074   1
   5   0   2 31.7566 23.6869   2
   5   0  -2-37.5311 32.1977   2
   5   0   2-20.4038 24.6656   3
   5   0  -2 24.6992 30.7420   1
   5   0  -3 10.2330 27.8773   1
   5   0   3 5.28860 25.5029   2
   5   0  -3-2.15968 18.6444   2
   5   0   3-19.0993 29.4426   3
   5   0  -4 25.9885 24.9775   1
   5   0   4-21.0030 33.0217   2
   5   0  -4 4.35975 32.0292   2
   5   0   4-31.7479 28.4568   3
   5   0  -5-9.63607 25.9023   1
   5   0   5-31.3458 31.3728   2
   5   0  -5-0.13876 35.9067   2
   5   0   5-39.4943 39.8860   3
   5   0  -6 70.2703 40.5462   1
   5   0  -6 19.0205 24.1198   2
   5   0   6-24.6808 29.9124   3
   5   0   6-4.38968 25.4128   2
   5   0  -7 4.57335 27.5395   1
   5   0   7 34.2480 28.8788   3
  -5   0  -8-10.3201 35.7539   1
   5   0  -8 111.724 42.0035   1
   5   0   8-9.24312 50.2953   3
   5   0   9 41.9991 35.6378   3
   5  -1   0 28175.4 449.498   2
   5   1   0 28962.5 459.164   2
   5  -1   0 28484.9 468.258   1
   5   1   0 29321.5 322.535   3
   5  -1  -1 18409.4 361.284   2
   5   1  -1 19513.0 384.722   2
   5  -1  -1 18665.5 228.811   3
   5  -1   1 18175.7 308.390   3
   5   1   1 18025.6 298.400   3
   5  -1   1 19208.3 381.722   2
   5   1  -1 19219.0 377.776   1
   5  -1  -1 18432.7 371.773   1
   5   1   1 18668.4 375.998   2
   5  -1  -2 12879.8 310.402   2
   5   1  -2 12299.2 307.778   2
   5  -1   2 13355.9 295.233   3
   5   1   2 13608.1 297.996   3
   5   1  -2 13192.4 320.941   1
   5  -1   2 12995.5 327.626   2
   5   1   2 12894.5 325.570   2
   5  -1  -2 12944.7 331.382   1
   5  -1  -3 8811.00 271.501   1
   5  -1  -3 8811.73 259.681   2
   5   1  -3 8563.71 269.833   2
   5  -1   3 9284.66 277.774   3
   5   1   3 8963.92 267.360   3
   5   1  -3 8547.60 271.617   1
   5  -1   3 9116.09 291.217   2
   5   1   3 8805.73 278.393   2
   5   1  -4 5025.07 210.639   1
   5  -1  -4 5314.27 226.105   1
   5  -1  -4 5137.74 210.324   2
   5   1  -4 5622.69 229.942   2
   5  -1   4 5427.36 229.897   3
   5   1   4 5491.83 228.339   3
   5  -1   4 5431.45 233.924   2
   5   1   4 4849.14 214.779   2
   5   1  -5 12431.4 353.200   1
   5  -1  -5 12877.9 370.529   1
   5  -1  -5 12927.6 348.351   2
   5   1  -5 11983.2 352.896   2
   5  -1   5 11936.1 367.529   3
   5   1   5 12231.3 371.513   3
   5  -1   5 12739.5 385.159   2
   5   1   5 11934.1 360.486   2
   5   1  -6 2220.35 155.473   1
   5  -1  -6 2198.33 160.956   1
   5  -1  -6 2234.71 154.289   2
   5   1  -6 2368.90 163.393   2
   5  -1   6 2227.72 171.318   3
   5   1   6 2225.45 171.763   3
   5   1   6 2479.47 173.765   2
   5   1  -7 1572.85 139.480   1
   5  -1  -7 1445.98 137.376   1
   5   1  -7 1545.42 139.969   2
   5  -1   7 1430.73 149.260   3
   5   1   7 1369.00 147.232   3
   5  -1  -8 4252.51 246.940   1
   5  -1   8 3922.71 259.416   3
   5   1   8 4327.11 273.104   3
  -5  -1  -8 4020.50 240.800   1
   5  -1  -9 3153.23 224.192   1
   5  -1   9 3324.99 253.828   3
   5   1   9 3102.75 241.664   3
   5   2   0 67591.0 711.958   2
   5   2   0 71798.2 501.821   3
   5  -2   0 68362.2 711.526   1
   5  -2   0 72077.9 725.017   2
   5   2   1 8126.43 248.627   2
   5  -2  -1 8038.97 240.081   2
   5   2  -1 8170.49 251.789   2
   5  -2  -1 7787.24 159.178   3
   5  -2   1 8024.97 211.549   3
   5   2  -1 8374.57 254.115   1
   5  -2  -1 8058.81 252.003   1
   5  -2   1 8290.45 254.287   2
   5  -2  -2 15603.1 338.505   2
   5   2  -2 14934.9 344.603   2
   5  -2   2 14720.0 316.703   3
   5   2   2 14599.3 306.004   3
   5   2  -2 15028.8 339.455   1
   5  -2   2 15202.3 356.545   2
   5   2   2 15250.1 348.164   2
   5  -2  -2 14695.7 349.175   1
   5  -2  -3 1956.73 135.830   1
   5  -2  -3 1988.86 121.537   2
   5   2  -3 2103.84 135.552   2
   5  -2   3 1860.67 123.987   3
   5   2   3 1891.45 125.174   3
   5  -2   3 2174.51 142.422   2
   5   2   3 1943.28 130.228   2
   5   2  -3 2002.53 129.106   1
   5  -2  -4 964.937 97.7318   1
   5  -2  -4 745.262 78.4334   2
   5   2  -4 1053.79 105.348   2
   5  -2   4 809.142 89.2338   3
   5   2   4 884.482 92.7423   3
   5  -2   4 1003.64 103.368   2
   5   2   4 922.626 98.1842   2
   5   2  -4 848.412 85.7118   1
   5   2  -5 388.863 65.8674   1
   5  -2  -5 441.273 68.8077   2
   5   2  -5 433.193 75.0027   2
   5  -2  -5 425.501 69.0134   1
   5  -2   5 412.839 72.4643   2
   5   2   5 317.049 61.5361   2
   5  -2   5 347.271 66.7477   3
   5   2   5 443.764 71.8708   3
   5   2  -6-27.3364 29.4221   1
   5  -2  -6-2.70879 28.5517   1
   5   2   6 44.1553 24.6400   2
   5  -2   6-2.46456 39.3044   3
   5   2  -6 35.3373 37.2013   2
   5   2   6 15.4332 27.8218   3
   5   2  -7 3222.36 195.010   1
   5  -2  -7 3029.86 201.726   1
   5   2  -7 2347.98 174.098   2
   5  -2   7 3035.99 215.922   3
   5   2   7 2847.85 205.164   3
   5  -2  -8 2200.01 180.258   1
   5  -2   8 1902.77 179.133   3
   5   2   8 1749.07 176.005   3
  -5  -2  -8 1951.28 174.749   1
   5  -2  -9 3698.99 244.652   1
   5  -2   9 3207.58 245.299   3
   5   2   9 3438.19 259.728   3
  -5  -2  -9 3431.73 237.840   1
   5   3   0 55122.6 655.552   2
   5  -3   0 51764.7 613.916   2
   5   3   0 55638.5 447.443   3
   5  -3   0 51704.8 630.153   1
   5  -3  -1 6361.33 210.635   2
   5   3   1 6789.29 229.042   2
   5   3  -1 6624.06 226.542   2
   5  -3  -1 6824.42 162.609   3
   5  -3   1 6610.20 197.904   3
   5  -3   1 6417.69 223.014   2
   5  -3  -1 6382.72 226.379   1
   5  -3  -2 21102.4 383.467   2
   5   3  -2 20505.4 416.453   2
   5  -3   2 20789.3 383.950   3
   5   3   2 21986.2 382.013   3
   5   3  -2 21323.0 401.889   1
   5  -3   2 21094.6 426.386   2
   5   3   2 20579.2 409.064   2
   5  -3  -3 2926.53 164.084   1
   5  -3  -3 2938.65 146.572   2
   5   3  -3 3125.82 169.680   2
   5  -3   3 2900.30 157.028   3
   5   3   3 3164.40 161.570   3
   5  -3   3 2888.83 167.213   2
   5   3  -3 3090.66 159.242   1
   5   3   3 3028.31 160.557   2
   5  -3  -4 11338.8 339.721   1
   5   3  -4 12035.8 345.765   2
   5  -3   4 11864.8 341.455   3
   5   3   4 12213.7 343.827   3
   5  -3   4 11217.4 350.212   2
   5   3   4 11802.3 338.123   2
   5   3  -4 12059.2 329.491   1
   5   3  -5 2856.71 161.882   1
   5  -3  -5 2746.82 152.985   2
   5  -3  -5 2765.06 175.383   1
   5   3  -5 3078.76 184.014   2
   5  -3   5 2716.20 177.053   3
   5   3   5 3004.62 186.331   3
   5  -3   5 2952.12 189.244   2
   5   3   5 2836.18 172.086   2
   5   3  -6 508.361 75.5050   1
   5   3  -6 594.268 90.4760   2
   5  -3  -6 396.392 73.7432   1
   5   3   6 585.836 96.3004   3
   5  -3   6 350.981 69.3219   3
   5   3   6 411.883 77.4841   2
   5  -3  -7 222.787 64.4144   1
   5  -3   7 213.193 70.9156   3
   5   3  -7 172.707 56.6191   2
   5   3   7 145.759 54.9664   3
   5  -3  -8 2232.29 183.658   1
   5   3  -8 1731.19 165.203   2
   5  -3   8 1937.67 186.087   3
   5   3   8 2591.39 209.775   3
  -5  -3  -8 2432.46 197.146   1
  -5  -3  -9 520.747 99.0583   1
   5  -3  -9 534.599 100.987   1
   5  -3   9 612.940 112.392   3
   5   3   9 507.194 103.351   3
   5   4   0 5687.42 213.668   2
   5   4   0 5650.08 148.179   3
   5  -4   0 5532.88 207.418   1
   5  -4   0 5712.71 207.524   2
  -5  -4  -1 5271.15 155.773   4
   5   4   1 5700.78 210.990   2
   5   4  -1 5117.53 201.611   2
   5  -4  -1 4454.73 139.755   3
   5  -4   1 5225.04 179.019   3
   5   4   1 4152.60 150.593   3
   5  -4   1 3925.37 148.117   4
   5  -4   1 5623.84 209.698   1
   5  -4   1 5760.54 214.370   2
   5  -4  -1 5390.03 212.289   1
   5  -4  -1 5437.71 196.664   2
   5  -4  -2 783.080 74.0776   2
   5  -4  -2 787.204 81.8882   1
   5   4  -2 868.525 89.3140   2
   5  -4   2 898.276 83.1803   3
   5   4   2 893.018 78.0917   3
   5  -4   2 813.528 62.8816   4
   5   4  -2 874.485 83.7551   1
   5  -4   2 869.758 91.2246   2
   5   4   2 853.249 84.7829   2
   5  -4  -3 10176.2 307.655   1
   5   4  -3 10849.1 318.944   2
   5  -4   3 10705.2 306.145   3
   5  -4   3 10569.7 318.056   2
   5   4   3 10974.9 304.533   3
   5   4   3 10351.3 295.003   2
   5   4  -3 10743.8 294.238   1
   5  -4   4 9052.15 322.455   2
   5  -4  -4 8725.69 254.169   2
   5  -4  -4 8693.26 300.905   1
   5   4  -4 8056.26 289.193   2
   5  -4   4 8600.79 294.975   3
   5   4   4 8644.09 294.250   3
   5   4   4 8527.26 280.927   2
   5   4  -4 9137.21 282.600   1
   5  -4  -5 8429.31 310.103   1
   5   4  -5 7775.24 297.466   2
   5  -4   5 8232.46 309.981   3
   5   4   5 8732.25 319.200   3
   5   4  -5 8199.16 277.849   1
   5   4   5 7909.64 280.065   2
   5   4  -6 4379.69 206.964   1
   5  -4  -6 4367.28 234.014   1
   5   4  -6 4701.81 242.952   2
   5  -4   6 4591.79 247.957   3
   5   4   6 4413.67 242.350   3
   5   4   6 5015.51 243.851   2
   5  -4  -7 11214.0 395.985   1
   5   4  -7 10938.2 396.063   2
   5  -4   7 11526.0 421.066   3
   5   4   7 11339.1 416.980   3
   5  -4  -8 3680.78 241.178   1
   5  -4   8 2753.42 219.413   3
   5   4   8 3570.01 247.944   3
  -5  -4  -8 3290.08 229.330   1
   5  -4  -9 1887.55 181.419   1
   5  -4   9 2748.62 231.569   3
   5   4   9 2630.86 225.908   3
  -5  -4  -9 2107.43 192.610   1
   5  -4 -10 1654.74 179.919   1
  -5  -4 -10 1656.76 184.064   1
   5   5   0 656.374 74.0569   2
   5  -5   0 618.217 59.9433   3
   5   5   0 714.026 56.7442   3
   5  -5   0 691.380 70.8454   4
   5  -5   0 723.105 78.9585   1
   5  -5   0 650.094 69.6356   2
  -5  -5  -1 22259.3 320.415   4
   5   5   1 23421.1 424.117   2
   5   5  -1 22483.6 428.103   2
   5  -5  -1 15693.6 288.269   3
   5  -5   1 24448.6 410.593   3
   5   5   1 16559.2 311.513   3
   5  -5   1 21971.3 363.173   4
   5  -5   1 23918.5 428.221   1
   5  -5   1 23023.8 431.156   2
   5  -5  -1 24458.3 412.593   2
   5  -5  -1 22625.3 434.338   1
   5  -5  -2 4836.93 180.091   2
   5  -5  -2 5144.06 217.837   1
   5   5  -2 5451.99 220.530   2
   5  -5   2 4951.95 197.632   3
   5   5   2 5194.98 194.735   3
   5  -5   2 5274.65 165.810   4
   5  -5   2 4725.29 203.644   2
   5   5   2 5188.02 203.541   2
   5  -5  -3 3321.22 181.491   1
   5   5  -3 3306.66 181.719   2
   5  -5   3 3544.45 179.804   3
   5   5   3 3771.78 183.873   3
   5  -5   3 3464.29 187.006   2
   5   5  -3 3374.20 164.187   1
   5   5   3 3324.32 170.127   2
   5  -5  -4 2061.79 149.346   1
   5   5  -4 2100.79 150.796   2
   5  -5   4 2196.07 152.972   3
   5   5   4 2200.37 152.246   3
   5  -5   4 2261.06 161.322   2
   5   5  -4 2068.14 131.052   1
   5   5   4 2261.89 145.210   2
   5  -5  -5 874.558 102.779   1
   5   5  -5 1102.12 118.040   2
   5  -5   5 1013.70 111.730   3
   5   5   5 1037.51 115.080   3
   5   5   5 949.826 96.4705   2
   5   5  -5 1098.98 101.010   1
   5  -5  -6 4317.68 238.636   1
   5   5  -6 4945.65 257.465   2
   5  -5   6 4825.70 257.947   3
   5   5   6 4700.72 253.482   3
   5   5   6 5242.94 242.833   2
   5  -5  -7 3764.42 233.603   1
   5   5  -7 3443.51 228.404   2
   5  -5   7 3703.58 240.934   3
   5   5   7 3569.32 234.766   3
   5  -5  -8 1644.40 161.768   1
   5   5  -8 1738.13 172.285   2
   5  -5   8 1137.28 143.954   3
   5   5   8 1363.07 157.495   3
  -5  -5  -8 1623.21 163.972   1
   5  -5  -9 802.235 125.865   1
   5   5  -9 1021.44 140.604   2
   5  -5   9 1090.63 146.798   3
  -5  -5  -9 800.321 125.164   1
   5   5   9 1081.90 148.553   3
  -5  -6   0 1740.26 105.645   4
   5   6   0 2090.37 132.292   2
   5  -6   0 2143.84 116.686   3
   5  -6   0 1986.55 122.097   4
   5   6   0 2183.63 99.9062   3
   5  -6   0 2137.86 129.040   2
   5  -6   0 2240.45 135.772   1
   5  -6  -1 824.911 86.2666   1
   5   6   1 976.657 91.8474   2
   5   6  -1 749.638 82.3909   2
   5  -6  -1 563.780 58.8783   3
   5  -6   1 807.263 77.1637   3
   5  -6   1 814.049 81.6663   1
   5   6   1 484.051 54.1603   3
   5  -6   1 833.254 74.7149   4
   5  -6   1 911.025 89.1257   2
   5  -6  -1 844.254 77.5290   2
  -5  -6  -1 900.386 66.6208   4
   5   6   2 1816.07 120.051   2
   5  -6  -2 1729.37 125.186   1
   5  -6   2 1251.14 88.5393   4
   5   6  -2 1866.52 134.507   2
   5  -6   2 1685.76 118.822   3
   5   6   2 1719.22 112.377   3
   5  -6   2 1512.66 119.754   2
   5  -6  -2 1282.51 95.4866   2
   5  -6  -3 3093.61 144.134   2
   5  -6  -3 3483.92 188.940   1
   5   6  -3 3396.35 187.227   2
   5  -6   3 3348.21 178.487   3
   5   6   3 3029.53 164.877   3
   5   6  -3 3243.58 161.488   1
   5  -6   3 3407.78 193.140   2
   5   6   3 3351.32 168.632   2
   5  -6  -4 3271.63 190.957   1
   5   6  -4 3609.13 202.047   2
   5  -6   4 3315.03 193.067   3
   5   6   4 3801.84 201.426   3
   5   6  -4 3884.18 178.582   1
   5   6   4 3625.87 181.639   2
   5  -6   4 3587.33 205.386   2
   5  -6  -5 1501.80 136.202   1
   5   6  -5 1351.45 130.517   2
   5  -6   5 1773.44 148.930   3
   5   6   5 1727.09 148.600   3
   5   6   5 1610.82 124.576   2
   5   6  -5 1688.46 122.602   1
   5  -6  -6 903.920 112.864   1
   5   6  -6 1027.77 126.531   2
   5  -6   6 942.130 122.762   3
   5   6   6 864.463 117.795   3
   5   6   6 958.950 104.696   2
   5  -6  -7 90.5203 46.5573   1
   5  -6   7 75.3535 31.2603   3
   5   6  -7 93.5035 57.0146   2
   5   6   7 28.0359 35.0747   3
   5  -6  -8 831.344 122.124   1
   5   6  -8 890.133 126.971   2
   5  -6   8 728.697 118.160   3
   5   6   8 656.674 110.189   3
  -5  -6  -8 840.605 125.805   1
   5  -6  -9 13.9061 35.2638   1
   5  -6   9 35.5203 38.1974   3
   5   6  -9 117.990 56.5485   2
   5   6   9 60.7205 40.4861   3
  -5  -6  -9 10.7912 40.4760   1
  -5  -7   0 17993.1 341.276   4
   5   7   0 16934.7 374.814   2
   5  -7   0 17333.5 346.879   3
   5  -7   0 17206.2 365.048   2
   5  -7   0 17539.0 366.435   4
   5  -7   1 3495.81 156.779   4
  -5  -7   1 3580.81 172.552   4
   5  -7  -1 3228.09 166.476   1
   5   7   1 3508.18 170.978   2
   5  -7  -1 2451.39 127.850   3
   5   7  -1 3369.26 175.713   2
   5  -7   1 3431.30 161.706   3
   5   7   1 2347.31 124.212   3
   5  -7  -1 3383.22 170.864   4
   5  -7   1 3294.43 164.542   2
   5  -7   1 3416.32 159.995   1
   5  -7  -1 3601.11 160.041   2
  -5  -7  -1 2240.89 109.999   4
   5   7   2 1194.52 99.3351   2
  -5  -7   2 1238.26 111.408   4
   5  -7  -2 1085.87 102.161   1
   5   7  -2 1269.93 113.492   2
   5  -7   2 1313.75 109.543   3
   5   7   2 981.030 87.7714   3
   5  -7   2 755.702 71.6084   4
   5  -7   2 1290.77 112.437   2
   5  -7  -2 860.636 77.2454   2
   5  -7  -3 3577.50 193.993   1
   5   7  -3 3635.72 198.620   2
   5  -7   3 4005.32 199.311   3
   5   7   3 3755.25 183.590   3
   5  -7   3 3740.89 203.941   2
   5   7   3 3630.02 174.766   2
   5  -7  -4 11524.3 360.614   1
   5   7  -4 12278.5 376.781   2
   5  -7   4 12056.3 368.965   3
   5   7   4 12478.4 366.321   3
   5   7  -4 12708.3 322.167   1
   5   7   4 12948.7 341.552   2
   5  -7  -5 1163.45 120.420   1
   5   7  -5 1280.01 130.397   2
   5  -7   5 1156.26 123.105   3
   5   7   5 1270.61 128.508   3
   5   7   5 1135.54 105.479   2
   5  -7  -6 13374.6 433.019   1
   5  -7   6 12948.9 433.353   3
   5   7  -6 12360.3 422.693   2
   5   7   6 13454.2 441.413   3
   5  -7  -7 1342.71 149.819   1
   5  -7   7 1312.85 152.105   3
   5   7  -7 1282.96 146.993   2
   5   7   7 1347.68 150.597   3
  -5  -7  -7 1220.61 144.695   1
  -5  -7   8 1537.52 173.496   4
   5  -7  -8 1921.07 186.747   1
   5  -7   8 1377.99 162.043   3
   5   7  -8 2076.10 194.540   2
   5   7   8 1570.71 168.532   3
  -5  -7  -8 1863.66 183.830   1
  -5  -7   9 337.990 99.1131   4
   5  -7  -9 302.547 88.9732   1
   5  -7   9 295.708 78.9457   3
   5   7  -9 311.930 83.8784   2
   5   7   9 274.064 91.1911   3
  -5  -7  -9 357.567 90.4423   1
   5  -8   0 45539.7 611.287   4
  -5  -8   0 45851.3 564.659   4
   5  -8   0 46830.3 597.794   2
   5  -8   0 45678.0 618.624   1
  -5  -8   1 8330.49 262.430   4
   5  -8  -1 8777.54 276.775   1
   5   8   1 8781.45 274.673   2
   5   8  -1 8286.24 279.715   2
   5  -8   1 8833.60 269.509   3
   5   8   1 5224.24 190.509   3
   5  -8  -1 8474.17 277.432   4
   5  -8   1 8936.72 268.809   4
   5  -8   1 8690.69 273.611   2
   5  -8   1 8785.03 260.351   1
   5  -8  -1 6242.88 211.250   2
  -5  -8  -1 5928.87 189.477   4
  -5  -8   2 10894.0 327.308   4
   5   8   2 10633.0 298.989   2
   5  -8  -2 10345.9 314.331   1
   5   8  -2 10480.1 325.378   2
   5  -8   2 10685.3 314.720   3
   5   8   2 11569.1 309.093   3
   5  -8  -2 9818.11 314.425   4
   5  -8   2 10776.1 331.447   2
   5  -8  -2 10185.5 258.784   2
  -5  -8   3 2912.99 182.964   4
   5  -8  -3 3390.65 191.770   1
   5   8  -3 3160.14 187.941   2
   5  -8   3 3297.12 186.189   3
   5   8   3 3106.77 169.839   3
   5  -8   3 3324.99 192.951   2
   5   8   3 3404.65 171.512   2
  -5  -8   4 1229.29 129.474   4
   5  -8  -4 1337.37 126.782   1
   5   8  -4 1316.39 127.410   2
   5  -8   4 1324.24 126.006   3
   5   8   4 1313.20 118.932   3
   5   8   4 1498.10 115.039   2
  -5  -8   5 2488.86 187.492   4
   5  -8  -5 2496.77 182.856   1
   5  -8   5 2660.08 188.438   3
   5   8  -5 2168.38 175.275   2
   5   8   5 2289.55 172.296   3
  -5  -8   6 1084.24 134.766   4
   5  -8  -6 1070.48 130.446   1
   5  -8   6 1130.01 132.103   3
   5   8  -6 1090.54 131.996   2
   5   8   6 1022.44 126.591   3
  -5  -8   7 203.333 75.9478   4
   5  -8  -7 208.783 66.4889   1
   5  -8   7 138.021 60.8745   3
   5   8  -7 187.411 68.8711   2
   5   8   7 159.808 60.9156   3
  -5  -8  -7 160.003 68.3665   1
  -5  -8   8 727.377 130.945   4
   5  -8   8 894.970 134.116   3
   5  -8  -8 692.246 113.664   1
   5   8  -8 960.942 137.796   2
   5   8   8 1032.28 140.129   3
  -5  -8  -8 733.709 118.368   1
  -5  -8   9 53.9977 61.9887   4
   5  -8  -9 76.5345 53.5022   1
   5  -8   9 34.2580 36.0377   3
   5   8  -9 120.096 63.7589   2
   5   8   9 64.0941 33.5332   3
  -5  -8  -9 137.694 68.2823   1
   5   9   0 13833.7 349.571   2
   5  -9   0 13690.4 335.039   3
   5  -9   0 14088.0 354.271   4
   5  -9   0 13743.4 328.641   2
   5  -9   0 13856.3 349.429   1
  -5  -9   0 13442.3 314.164   4
   5  -9  -1 18991.5 412.407   1
   5   9   1 18130.1 397.936   2
   5   9  -1 18768.3 426.583   2
   5  -9   1 19755.4 415.827   3
   5  -9   1 19703.4 426.194   2
   5   9   1 15950.7 345.750   3
   5  -9  -1 18376.7 416.997   4
   5  -9   1 19554.8 409.686   4
   5  -9   1 14514.6 339.907   1
   5  -9  -1 18300.7 364.123   2
  -5  -9  -1 14731.9 320.271   4
  -5  -9   1 19201.2 402.251   4
  -5  -9   2 23913.8 486.886   4
   5   9   2 24742.3 456.424   2
   5  -9  -2 25790.4 511.023   1
   5   9  -2 25033.4 514.084   2
   5  -9   2 26376.8 509.140   3
   5   9   2 27152.4 483.492   3
   5  -9  -2 23894.7 499.791   4
   5  -9   2 26362.3 518.346   2
   5  -9   2 23379.2 442.935   4
  -5  -9   3 10257.8 339.177   4
   5  -9  -3 10769.3 345.148   1
   5   9  -3 10301.3 342.364   2
   5   9   3 10604.5 329.710   3
   5   9   3 11114.8 314.252   2
  -5  -9   4 2250.21 175.496   4
   5  -9  -4 2323.36 166.092   1
   5  -9   4 2346.87 172.541   3
   5   9  -4 2604.36 179.631   2
   5   9   4 2511.53 167.678   3
   5   9   4 2363.51 144.986   2
  -5  -9   5 2964.37 213.340   4
   5  -9  -5 2548.92 188.014   1
   5  -9   5 3061.46 202.594   3
   5   9  -5 2704.71 195.226   2
   5   9   5 2639.41 188.237   3
  -5  -9   6 181.554 64.5454   4
   5  -9  -6 328.505 84.2298   1
   5  -9   6 297.375 72.8768   3
   5   9  -6 260.090 72.5228   2
   5   9   6 359.066 77.9389   3
  -5  -9   7 1113.42 147.951   4
   5  -9   7 1166.68 146.751   3
   5  -9  -7 1246.22 151.752   1
   5   9  -7 1261.34 148.866   2
   5   9   7 1334.91 157.091   3
  -5  -9  -7 1213.25 150.636   1
  -5  -9   8 2436.26 219.678   4
   5  -9   8 2601.68 225.164   3
   5  -9  -8 1793.20 184.656   1
   5   9  -8 2377.81 216.483   2
   5   9   8 2392.48 214.507   3
  -5  -9  -8 1781.88 185.613   1
   5   9  -9 408.327 101.328   2
   5  10   0 24034.9 468.262   2
   5 -10   0 26612.9 494.139   3
   5 -10   0 26886.0 512.759   4
  -5 -10   0 24162.5 443.045   4
   5 -10   0 26350.0 487.247   1
   5 -10  -1 629.183 76.4854   1
   5  10   1 631.127 77.5044   2
   5  10  -1 583.217 80.4389   2
   5 -10   1 749.392 86.7142   3
   5  10   1 768.858 81.6484   3
   5 -10   1 695.145 83.1259   2
   5 -10  -1 608.857 79.0137   4
   5 -10   1 691.961 81.5623   4
   5 -10  -1 725.395 74.2701   2
   5 -10   1 567.045 72.0792   1
  -5 -10  -1 707.536 75.3339   4
  -5 -10   1 526.943 66.7362   4
   5  10   2 23711.5 449.616   2
   5 -10  -2 26127.2 525.388   1
   5 -10   2 25369.7 517.099   3
   5  10  -2 23125.8 504.692   2
   5  10   2 25290.9 482.412   3
   5 -10  -2 24446.4 525.849   4
   5 -10   2 25400.4 477.942   4
  -5 -10   2 23123.5 484.900   4
  -5 -10   3 6933.96 283.118   4
   5 -10  -3 7164.55 286.549   1
   5 -10   3 7479.47 293.221   3
   5  10  -3 7428.56 295.201   2
   5  10   3 7703.25 283.568   3
   5 -10   3 7174.98 255.388   4
   5  10   3 7139.73 248.563   2
  -5 -10   4 913.182 116.609   4
   5 -10  -4 840.325 103.491   1
   5 -10   4 836.833 107.198   3
   5  10  -4 813.043 105.430   2
   5  10   4 812.392 98.0885   3
  -5 -10   5 2383.45 187.504   4
   5 -10   5 2751.23 199.029   3
   5 -10  -5 2999.19 206.310   1
   5  10  -5 2694.45 201.354   2
   5  10   5 2591.35 186.798   3
  -5 -10   6 1739.03 170.190   4
   5 -10   6 1717.10 165.946   3
   5 -10  -6 1833.02 175.343   1
   5  10  -6 1852.56 172.167   2
   5  10   6 1657.28 164.781   3
  -5 -10  -7 324.671 76.5978   1
  -5 -10   7 339.477 87.0101   4
   5 -10   7 549.657 102.497   3
   5 -10  -7 366.424 80.3427   1
   5  10  -7 611.704 112.473   2
   5  10   7 531.122 105.020   3
  -5 -10   8 1316.66 165.992   4
   5 -10   8 1374.93 168.472   3
   5 -10  -8 1270.81 162.380   1
   5  10  -8 1449.78 170.824   2
  -5 -10  -8 1212.90 154.229   1
   5  10   8 1269.72 160.802   3
   5  11   0 16738.2 394.422   2
   5 -11   0 19281.1 440.463   3
   5 -11   0 20607.8 423.597   2
   5 -11   0 17637.8 439.393   4
  -5 -11   0 18358.1 414.703   4
   5 -11   0 18290.9 407.317   1
   5 -11  -1 2270.27 151.394   1
   5  11   1 1709.23 126.075   2
   5  11  -1 1795.68 135.099   2
   5 -11   1 1654.54 131.289   3
   5 -11  -1 1890.15 142.616   4
   5 -11   1 1582.30 126.929   4
   5 -11   1 1815.26 123.263   1
   5 -11   1 2067.01 142.598   2
  -5 -11  -1 1674.97 115.883   4
  -5 -11   1 1912.09 137.546   4
   5  11   2 7244.68 249.669   2
   5 -11  -2 7407.03 285.516   1
   5 -11   2 7718.30 292.611   3
   5  11  -2 7799.26 299.303   2
   5  11   2 6973.17 261.453   3
   5 -11  -2 8029.84 307.235   4
   5 -11   2 7963.31 278.981   4
  -5 -11   2 7788.81 290.342   4
   5 -11  -3 186.310 58.7516   4
   5 -11   3 284.580 58.9177   4
  -5 -11   3 179.876 52.6200   4
   5 -11  -3 238.803 58.9280   1
   5  11   3 293.238 52.3509   2
   5 -11   3 178.126 48.5541   3
   5  11  -3 139.038 50.2692   2
   5  11   3 137.704 48.3245   3
  -5 -11   4 7478.09 315.667   4
   5 -11   4 8164.93 330.744   3
   5 -11  -4 7823.37 321.043   1
   5  11  -4 7546.12 320.512   2
   5  11   4 7300.12 304.329   3
  -5 -11   5 1429.32 147.159   4
   5 -11   5 1377.80 147.156   3
   5 -11  -5 1427.04 147.866   1
   5  11  -5 1509.72 150.891   2
   5  11   5 1382.38 138.022   3
  -5 -11   6 6427.63 330.114   4
   5 -11   6 7043.41 343.228   3
   5 -11  -6 6696.97 334.177   1
   5  11  -6 6759.38 337.673   2
  -5 -11  -6 6056.70 316.398   1
  -5 -11   7 196.681 72.3787   4
   5 -11  -7 259.339 76.6350   1
  -5 -11  -7 186.619 61.8106   1
   5 -11   7 315.068 86.9995   3
   5  11  -7 220.190 72.3532   2
   5  11   7 333.007 85.4400   3
  -5 -11   8 1362.01 166.330   4
   5 -11   8 1674.71 189.833   3
   5 -11  -8 1418.24 170.882   1
   5  11  -8 1418.64 172.212   2
  -5 -11  -8 1498.06 170.454   1
   5  11   8 1228.12 165.418   3
   5 -12   0 34.8137 30.3920   1
   5 -12   0 6.58798 28.0671   4
  -5 -12   0 52.9211 36.7790   4
   5 -12   0 80.8140 39.2343   3
   5  12   0-9.58894 26.4299   2
   5 -12  -1 14767.9 391.912   1
   5  12   1 14700.1 371.675   2
   5 -12   1 15217.8 405.529   3
   5  12  -1 14618.1 394.146   2
   5 -12  -1 14429.8 408.225   4
   5 -12   1 14240.3 400.681   4
  -5 -12   1 14981.0 398.964   4
   5  12   2 1513.36 117.931   2
   5 -12  -2 1767.67 144.181   1
   5 -12   2 1595.65 136.296   3
   5  12  -2 1623.14 140.812   2
   5  12   2 1513.86 129.300   3
   5 -12  -2 1451.87 133.079   4
   5 -12   2 1616.18 132.995   4
  -5 -12   2 1555.56 135.389   4
   5 -12  -3 2614.42 188.990   4
   5 -12  -3 3115.20 197.927   1
   5 -12   3 2923.05 193.701   3
   5  12  -3 2799.74 189.564   2
   5  12   3 3100.68 191.508   3
   5 -12   3 3037.27 182.127   4
  -5 -12   3 2826.34 188.347   4
   5 -12   4 2364.55 183.323   3
   5 -12  -4 2031.67 166.575   1
   5  12  -4 2365.71 181.481   2
   5  12   4 2131.46 168.476   3
  -5 -12   4 2244.40 178.622   4
   5 -12   5 3332.15 226.653   3
   5 -12  -5 3287.31 224.975   1
   5  12  -5 3541.02 236.928   2
   5  12   5 3155.19 215.283   3
  -5 -12   5 3085.63 217.706   4
   5 -12   6 4505.95 277.036   3
   5 -12  -6 4992.47 294.503   1
   5  12  -6 3858.49 258.006   2
   5  12   6 4338.03 264.122   3
  -5 -12  -6 4487.96 276.873   1
  -5 -12   6 4055.14 265.054   4
  -5 -12   7 1028.58 142.016   4
   5 -12   7 870.048 136.859   3
   5 -12  -7 978.630 138.065   1
   5  12  -7 1070.53 148.368   2
   5  12   7 1049.66 142.660   3
  -5 -12  -7 888.858 136.209   1
  -5 -12   8 694.712 122.622   4
   5 -12   8 912.416 143.119   3
  -5 -12  -8 801.943 132.203   1
   5 -12  -8 589.728 110.089   1
   5  12   8 688.689 123.525   3
   5  12  -8 605.754 118.446   2
   5 -13   0 302.304 59.0161   1
   5 -13   0 243.425 55.4533   4
  -5 -13   0 256.101 53.4788   4
   5  13   0 306.134 57.8406   2
   5 -13  -1 18715.0 445.235   1
   5  13   1 17342.5 409.082   2
   5 -13   1 18658.8 468.552   3
   5  13  -1 17229.9 438.587   2
   5 -13  -1 16525.6 455.889   4
   5 -13   1 17910.4 463.679   4
  -5 -13   1 17955.3 460.030   4
   5 -13  -2 1336.69 123.473   1
   5 -13   2 1090.81 118.500   3
   5  13  -2 996.978 113.144   2
  -5 -13   2 1060.68 118.735   4
   5 -13  -2 1064.60 122.549   4
   5 -13   2 1094.74 115.218   4
  -5 -13   3 524.034 84.8316   4
   5 -13  -3 611.937 90.3651   1
   5 -13   3 622.471 92.5254   3
   5  13   3 525.096 84.2253   3
   5  13  -3 514.250 82.8478   2
   5 -13  -3 632.078 97.4595   4
   5 -13   3 596.979 88.1179   4
  -5 -13   4 372.115 79.9067   4
   5 -13  -4 195.986 52.0916   1
   5 -13   4 234.249 60.5977   3
   5  13  -4 361.763 71.7624   2
   5  13   4 215.768 53.5370   3
   5 -13   5 5674.60 303.240   3
   5 -13  -5 5293.48 289.917   1
   5  13  -5 5682.57 304.311   2
   5  13   5 5670.90 296.630   3
  -5 -13  -5 4810.33 279.023   1
  -5 -13   5 4886.30 280.474   4
  -5 -13   6 548.021 100.556   4
   5 -13   6 655.664 106.138   3
   5 -13  -6 980.814 138.048   1
   5  13   6 904.342 122.892   3
  -5 -13  -6 792.752 123.589   1
   5  13  -6 529.807 101.902   2
   5 -13   7 1472.02 174.865   3
   5  13  -7 1644.26 181.713   2
   5 -13  -7 1739.19 187.464   1
  -5 -13  -7 1279.00 159.785   1
   5  13   7 1547.41 175.378   3
  -5 -13   7 1524.81 174.259   4
   5  14   0 6608.48 264.302   2
   5 -14   0 7086.86 302.439   4
  -5 -14   0 7065.29 277.168   4
   5  14   1 1637.49 129.037   2
   5 -14   1 1810.49 154.177   3
   5  14  -1 1482.84 132.403   2
   5 -14  -1 1478.97 143.528   4
  -5 -14   1 1725.07 145.375   4
   5 -14   1 1735.64 151.363   4
   5 -14  -2 4864.75 244.123   1
   5 -14   2 5180.92 265.791   3
   5  14  -2 4479.35 241.949   2
   5 -14  -2 4331.34 243.320   4
   5 -14   2 4754.23 247.867   4
  -5 -14   2 5062.00 264.474   4
   5 -14   3 1989.63 169.340   3
   5 -14  -3 2381.36 179.202   1
   5  14  -3 2075.20 169.240   2
   5  14   3 2205.85 172.929   3
   5 -14  -3 2499.58 193.497   4
   5 -14   3 2512.68 176.912   4
  -5 -14   3 2092.45 175.166   4
   5 -14   4 1063.64 134.344   3
   5 -14  -4 973.542 123.413   1
   5  14  -4 949.721 120.770   2
   5  14   4 926.681 119.416   3
   5 -14  -4 850.880 121.676   4
  -5 -14   4 1073.83 127.395   4
  -5 -14   5 512.794 98.5743   4
   5 -14  -5 498.874 99.5381   1
   5 -14   5 467.559 93.5426   3
   5  14  -5 317.938 80.6114   2
   5  14   5 402.615 87.2566   3
  -5 -14  -5 468.954 97.7865   1
  -5 -14   6 143.862 47.4446   4
   5 -14  -6 51.1026 44.1224   1
  -5 -14  -6 160.816 61.8438   1
   5 -14   6 217.456 71.3932   3
   5  14  -6 173.651 58.4953   2
   5  14   6 97.2582 35.6315   3
  -5 -14  -7 482.198 97.7757   1
  -5 -14   7 402.307 87.1025   4
   5 -14  -7 493.337 107.139   1
   5 -14   7 355.420 89.2843   3
   5  14  -7 452.305 100.994   2
   5  14   7 442.975 99.1743   3
   5  15   0 5656.93 246.807   2
   5 -15   0 5869.48 289.448   4
  -5 -15   0 5715.53 261.161   4
   5 -15   1 954.726 119.971   3
   5  15  -1 937.339 107.918   2
   5 -15  -1 976.042 120.777   4
   5 -15   1 892.771 111.385   4
  -5 -15   1 971.084 116.609   4
   5 -15  -2 1444.42 136.255   1
   5 -15   2 1738.84 157.280   3
   5  15  -2 1713.24 152.885   2
   5 -15  -2 1468.08 147.665   4
   5 -15   2 1899.54 165.922   4
  -5 -15   2 1845.37 166.087   4
   5 -15  -3 381.106 85.5788   4
   5 -15   3 276.698 65.8698   4
  -5 -15   3 224.831 58.9076   4
   5 -15  -3 250.914 63.5143   1
   5 -15   3 231.701 58.0086   3
   5  15  -3 334.556 72.5918   2
   5  15   3 282.660 65.0550   3
   5 -15  -4 49.6693 45.3588   4
  -5 -15   4-32.7292 47.6884   4
   5 -15  -4 15.1355 35.0937   1
  -5 -15  -4-6.23735 30.8561   1
   5 -15   4 29.5727 36.2822   3
   5  15  -4 0.88279 43.5261   2
   5  15   4 31.5244 41.0202   3
   5 -15   5 1956.02 185.728   3
   5 -15  -5 2521.52 210.300   1
   5  15  -5 2373.67 203.857   2
   5  15   5 2703.09 210.688   3
  -5 -15  -5 2787.51 219.876   1
  -5 -15   5 2097.24 195.278   4
   5 -15   6 2189.69 203.347   3
   5 -15  -6 2217.19 207.475   1
   5  15  -6 1598.05 180.024   2
  -5 -15  -6 2132.67 202.038   1
   5  15   6 2080.55 194.772   3
  -5 -15   6 1968.52 198.647   4
   5 -15  -7 5682.08 346.655   1
  -5 -15  -7 5350.81 338.761   1
   5  15   7 4892.54 308.804   3
   5 -16   0 456.376 91.1535   4
  -5 -16   0 440.878 82.2275   4
   5  16   0 412.527 66.1387   2
   5 -16  -1 38.4631 30.6634   4
   5 -16   1 50.4629 26.5515   4
  -5 -16   1 94.2784 50.3928   4
   5  16  -1 113.589 47.4759   2
   5 -16  -2 565.333 98.7757   4
   5 -16   2 534.627 95.6746   4
  -5 -16   2 501.751 90.8692   4
   5 -16   2 625.737 103.197   3
   5  16  -2 693.256 100.607   2
   5 -16  -2 528.535 85.5774   1
   5 -16  -3 603.808 107.706   4
  -5 -16   3 546.612 96.5511   4
   5 -16   3 726.862 111.525   3
   5 -16  -3 536.499 90.1105   1
   5  16  -3 661.486 102.863   2
   5 -16   3 599.752 98.3321   4
   5 -16   4 1789.96 179.181   3
   5 -16  -4 1907.80 173.918   1
   5  16  -4 1888.99 176.267   2
   5 -16  -4 1206.13 145.600   4
   5  16   4 1632.49 164.052   3
  -5 -16  -4 1575.77 163.898   1
  -5 -16   4 1813.05 181.061   4
  -5 -16   5 532.008 101.031   4
   5 -16   5 762.033 118.202   3
   5 -16  -5 766.077 117.654   1
   5  16   5 788.375 120.110   3
  -5 -16  -5 849.031 125.794   1
   5  16  -5 502.847 103.852   2
   5 -16   6 3059.11 244.326   3
   5 -16  -6 2884.28 238.668   1
   5  16  -6 2861.29 238.796   2
  -5 -16  -6 2719.56 232.792   1
   5  16   6 2468.01 216.877   3
  -5 -16   6 2781.86 238.810   4
   5 -17   0 243.952 65.0584   4
  -5 -17   0 248.795 62.5822   4
   5  17  -1 2048.15 160.914   2
   5 -17  -1 2019.04 180.623   4
   5 -17   1 2034.67 179.609   4
  -5 -17   1 2351.64 187.462   4
   5 -17   2 2339.36 196.302   3
   5  17  -2 2508.57 186.851   2
   5 -17  -2 2354.72 198.235   4
   5 -17   2 2601.84 205.427   4
  -5 -17   2 2412.50 194.854   4
   5 -17   3 2535.12 207.671   3
   5 -17  -3 1967.89 171.237   1
   5  17  -3 2478.68 195.388   2
  -5 -17  -3 1487.28 153.942   1
   5 -17  -3 1609.15 166.594   4
   5 -17   3 1896.46 174.842   4
  -5 -17   3 2308.35 200.689   4
   5 -17   4 4529.74 287.885   3
   5 -17  -4 3519.35 239.843   1
   5  17  -4 4769.85 279.850   2
   5  17   4 4673.74 276.498   3
  -5 -17  -4 3571.28 245.624   1
   5 -17  -4 5084.65 302.979   4
  -5 -17   4 4506.38 293.492   4
   5 -17   5 6620.31 357.930   3
   5 -17  -5 4678.16 294.141   1
   5  17  -5 4498.36 289.150   2
  -5 -17  -5 6365.57 341.895   1
   5  17   5 5850.98 326.019   3
  -5 -17   5 4206.96 296.010   4
   5 -17  -6 3224.07 257.181   1
   5  17  -6 2543.00 227.424   2
  -5 -17  -6 2974.99 249.902   1
   5  17   6 2657.36 231.375   3
   5 -18   0 148.996 55.6518   4
  -5 -18   0 33.3639 44.3871   4
   5 -18  -1 2454.66 206.511   4
   5 -18   1 2763.99 212.978   4
  -5 -18   1 2572.43 199.301   4
   5 -18   2 1825.08 181.819   3
   5  18  -2 2364.43 188.343   2
   5 -18  -2 2043.15 188.244   4
   5 -18   2 2157.44 193.725   4
  -5 -18   2 2266.18 196.052   4
   5 -18   3 1485.03 164.043   3
   5  18  -3 964.651 125.957   2
   5 -18  -3 1432.11 162.446   4
   5 -18   3 1070.97 140.349   4
  -5 -18   3 1191.42 149.338   4
   5 -18   4 2982.75 232.753   3
   5 -18  -4 3401.26 239.940   1
   5  18  -4 2307.24 198.627   2
  -5 -18  -4 2945.51 228.797   1
   5  18   4 2265.10 198.953   3
   5 -18  -4 3004.84 244.412   4
  -5 -18   4 2071.64 204.640   4
   5 -18   5 1436.98 174.034   3
   5 -18  -5 1587.15 174.405   1
   5  18  -5 1319.79 160.715   2
  -5 -18  -5 1890.67 191.548   1
   5  18   5 1550.36 173.594   3
  -5 -18   5 1814.67 198.983   4
   5 -19   0 962.721 133.756   4
  -5 -19   0 876.709 118.857   4
   5 -19  -1 424.492 88.9638   4
   5 -19   1 504.459 101.678   4
  -5 -19   1 356.190 79.3043   4
   5  19  -2 2062.67 175.213   2
   5 -19  -2 2012.95 196.276   4
   5 -19   2 1779.85 179.731   4
  -5 -19   2 1385.35 155.255   4
   5 -19   3 908.357 134.422   3
   5  19  -3 1106.84 140.029   2
   5 -19   3 938.343 137.285   4
   5 -19  -3 934.727 140.628   4
  -5 -19   3 740.841 125.226   4
   5 -19   4 2846.18 237.673   3
   5  19  -4 3086.83 234.890   2
  -5 -19  -4 2723.87 220.532   1
   5  19   4 2955.76 236.984   3
   5 -19  -4 3165.18 254.169   4
   5 -19  -5 522.732 103.126   1
   5  19   5 492.132 106.210   3
  -5 -19  -5 448.079 103.713   1
   5 -20   0 436.241 86.6948   4
   5 -20  -1 554.110 101.783   4
   5 -20   1 554.316 108.509   4
  -5 -20   1 615.112 109.016   4
   5 -20  -2 371.060 93.3837   4
   5 -20   2 331.897 85.5620   4
  -5 -20   2 274.755 74.6090   4
   5 -20  -3 305.724 86.6408   4
   5 -20   3 284.359 80.1632   4
  -5 -20   3 157.823 61.8317   4
   5  20  -3 163.955 62.9278   2
   5  20  -4 190.137 63.3561   2
   5  20   4 279.020 90.4440   3
   5 -21   0 41.7282 47.8606   4
   5 -21  -1 1732.07 187.872   4
   5 -21   1 1642.71 182.280   4
  -5 -21   1 1800.88 181.619   4
   5 -21  -2 326.236 95.9011   4
   5 -21   2 370.716 88.9874   4
  -5 -21   2 436.737 105.830   4
   5 -21   3 65.3066 55.7773   4
  -5 -22   1 1915.43 194.310   4
   6   0   0 6239.27 237.709   2
   6   0  -1 11346.9 317.360   2
   6   0  -1 11246.9 323.006   1
   6   0   1 11106.9 326.872   2
   6   0  -2 798.200 90.7637   2
   6   0   2 566.661 64.8515   3
   6   0  -2 638.665 81.5183   1
   6   0   2 858.440 94.2565   2
   6   0  -3 11360.5 329.958   2
   6   0   3 11207.1 319.660   3
   6   0   3 10769.2 337.179   2
   6   0  -3 11664.1 348.283   1
   6   0  -4 253.223 54.3654   1
   6   0   4 358.104 69.9417   2
   6   0  -4 263.755 56.0489   2
   6   0   4 268.942 54.5291   3
   6   0  -5 700.584 92.7591   1
   6   0  -5 720.587 89.6893   2
   6   0   5 830.521 101.957   3
   6   0   5 859.402 106.945   2
   6   0  -6 14323.1 428.635   1
   6   0  -6 14568.1 417.859   2
   6   0   6 13725.3 442.251   3
   6   0   6 15398.1 468.275   2
   6   0  -7 4711.54 258.709   1
   6   0   7 4175.47 261.605   3
   6   0  -8 6157.29 310.346   1
   6   0   8 6128.13 336.212   3
   6   0   9 1498.48 178.859   3
   6  -1   0 500.486 74.1812   1
   6   1   0 415.496 65.1675   2
   6  -1   0 430.441 64.6595   2
   6  -1   1 300.547 44.7336   3
   6   1   1 405.579 49.1536   3
   6  -1  -1 410.414 64.3650   2
   6   1  -1 446.498 68.9884   1
   6  -1  -1 371.517 63.9914   1
   6  -1   1 578.687 78.3085   2
   6   1   1 477.599 70.9538   2
   6  -1  -2 4844.16 210.765   2
   6   1  -2 4878.85 217.041   2
   6   1  -2 4916.53 216.672   1
   6  -1  -2 4689.39 215.561   1
   6  -1   2 4730.48 217.078   2
   6   1   2 4711.15 218.245   2
   6  -1  -3 2086.96 141.501   2
   6   1  -3 2025.75 140.807   2
   6  -1   3 2036.89 134.583   3
   6   1   3 2048.07 134.384   3
   6  -1   3 2045.44 149.314   2
   6   1   3 2038.71 148.943   2
   6   1  -3 2190.49 150.752   1
   6  -1  -3 2088.10 151.280   1
   6   1  -4 394.874 64.8072   1
   6  -1  -4 407.475 72.4579   1
   6  -1   4 331.193 68.9785   2
   6   1   4 386.940 72.6953   2
   6  -1  -4 301.687 55.8055   2
   6   1  -4 385.289 70.9542   2
   6  -1   4 257.760 51.8342   3
   6   1   4 293.624 53.5032   3
   6   1  -5 1971.53 150.327   1
   6  -1  -5 2125.73 162.767   1
   6  -1  -5 2047.45 147.555   2
   6   1  -5 1990.82 151.661   2
   6  -1   5 1918.00 156.468   3
   6   1   5 2196.81 165.349   3
   6  -1   5 2072.13 165.120   2
   6   1   5 2137.80 164.225   2
   6   1  -6 1312.91 128.110   1
   6  -1  -6 1271.37 132.789   1
   6  -1  -6 1295.03 127.217   2
   6   1  -6 1121.21 121.224   2
   6  -1   6 1071.96 123.938   3
   6   1   6 1225.66 129.908   3
   6  -1   6 1195.45 135.405   2
   6   1   6 1251.84 135.274   2
   6   1  -7 8193.37 337.028   1
   6  -1  -7 7962.09 339.816   1
   6   1  -7 8049.87 331.736   2
   6  -1   7 7885.05 361.748   3
   6   1   7 7367.10 345.232   3
   6  -1  -8 1882.84 174.633   1
   6  -1   8 2001.24 192.121   3
   6   1   8 1861.53 183.728   3
   6  -1   9 622.742 117.152   3
   6   1   9 520.840 109.150   3
   6   2   0 802.344 88.5009   2
   6  -2   0 738.564 85.6812   1
   6  -2   0 807.502 89.1346   2
   6  -2  -1 12726.0 334.437   2
   6   2  -1 13487.7 359.763   2
   6   2   1 12787.4 270.068   3
   6   2  -1 12577.1 354.522   1
   6  -2  -1 12713.0 349.197   1
   6  -2   1 13627.3 359.181   2
   6   2   1 12606.2 341.047   2
   6  -2   2 45.2554 28.6570   2
   6   2   2 12.8546 28.4958   2
   6  -2  -2 42.0299 35.4253   2
   6   2  -2 33.3821 28.3650   2
   6  -2   2 56.5536 20.0789   3
   6   2   2-5.90636 22.6074   3
   6   2  -2 52.4072 26.2608   1
   6  -2  -2 27.4167 30.1658   1
   6  -2  -3 1768.44 129.911   2
   6   2  -3 1628.41 128.933   2
   6  -2   3 1764.64 128.614   3
   6   2   3 1896.13 132.415   3
   6  -2   3 1888.19 145.243   2
   6   2  -3 1746.19 131.877   1
   6   2   3 1944.07 143.179   2
   6  -2  -3 1891.38 142.568   1
   6  -2  -4 15484.2 415.799   1
   6  -2  -4 15457.4 386.100   2
   6  -2   4 16542.1 419.554   3
   6   2   4 15244.4 401.002   3
   6  -2   4 15598.9 426.847   2
   6   2   4 15297.1 422.016   2
   6   2  -4 15585.4 408.793   1
   6  -2  -5 851.639 107.097   1
   6  -2  -5 906.378 96.5363   2
   6   2  -5 952.419 112.365   2
   6  -2   5 997.808 113.912   3
   6   2   5 986.236 108.496   3
   6  -2   5 1067.23 125.713   2
   6   2   5 956.358 107.577   2
   6   2  -5 1050.12 111.717   1
   6   2  -6 14671.6 421.025   1
   6  -2  -6 14491.1 443.644   1
   6   2  -6 16003.9 457.235   2
   6  -2   6 14698.1 456.661   3
   6   2   6 15007.7 464.136   3
   6  -2   6 15964.0 486.776   2
   6   2   6 16622.9 481.116   2
   6   2  -7 85.4776 49.1570   1
   6  -2  -7 104.345 49.0026   1
   6  -2   7 51.2899 27.2394   3
   6   2  -7 65.7738 45.3154   2
   6   2   7 39.9657 42.0809   3
   6  -2  -8 1305.31 149.799   1
   6  -2   8 1511.05 170.202   3
   6   2   8 1752.41 180.439   3
   6  -2  -9 3632.85 258.785   1
   6  -2   9 3733.77 276.245   3
   6   2   9 3738.84 276.398   3
  -6  -2  -9 3405.15 245.721   1
   6  -3   0 88.1577 43.3772   2
   6   3   0 52.7804 38.7123   2
   6  -3   0 71.1932 24.2632   3
   6  -3   0 83.3918 27.0668   1
   6   3   1 7609.13 266.789   2
   6   3  -1 7687.92 272.394   2
   6   3   1 8411.59 222.178   3
   6  -3  -1 7525.81 265.810   1
   6  -3   1 8127.17 276.650   2
   6  -3  -1 7946.07 263.731   2
   6  -3  -2 16182.1 375.300   2
   6   3  -2 15528.2 391.460   2
   6  -3   2 16094.6 361.199   3
   6   3  -2 15958.5 391.939   1
   6  -3   2 15487.4 400.122   2
   6  -3  -2 15494.9 397.254   1
   6   3   2 15176.4 387.374   2
   6  -3  -3 1816.98 139.447   1
   6  -3  -3 2003.94 135.309   2
   6   3  -3 1719.46 139.454   2
   6  -3   3 1716.35 127.638   3
   6   3   3 1668.15 123.268   3
   6   3  -3 1676.45 130.390   1
   6  -3   3 1730.94 139.233   2
   6   3   3 1612.86 129.027   2
   6  -3  -4 41408.4 697.444   1
   6  -3  -4 42676.7 633.816   2
   6   3  -4 40129.1 672.897   2
   6  -3   4 41747.6 674.585   3
   6   3   4 41801.2 665.193   3
   6  -3   4 38913.3 677.083   2
   6   3   4 42846.3 689.646   2
   6   3  -4 41281.6 656.986   1
   6  -3  -5 10278.5 361.654   1
   6   3  -5 10171.8 355.877   2
   6  -3   5 10310.2 362.847   3
   6   3   5 9467.42 342.275   3
   6  -3   5 10492.1 381.816   2
   6   3   5 9921.04 343.145   2
   6   3  -5 10262.6 339.833   1
   6  -3  -6 22285.7 557.504   1
   6   3  -6 21527.7 544.449   2
   6  -3   6 21009.9 552.655   3
   6   3   6 21436.6 552.610   3
   6   3  -6 22533.2 524.960   1
   6  -3  -7 4043.63 250.496   1
   6   3  -7 3817.26 239.627   2
   6  -3   7 4143.73 262.269   3
   6   3   7 3963.34 255.946   3
   6   3   7 4846.93 268.221   2
   6   3  -8 4170.86 260.235   2
   6  -3   8 3819.63 266.709   3
   6   3   8 4071.10 276.359   3
   6  -3  -9 431.616 90.2653   1
   6  -3   9 274.480 71.1286   3
   6   3   9 410.813 94.2362   3
  -6  -3  -9 340.099 89.2419   1
   6   4   0 17589.7 410.908   2
   6  -4   0 18444.3 332.525   3
   6  -4   0 18202.9 411.716   1
   6  -4   0 19082.7 418.740   2
   6  -4   1 146.451 40.9252   2
   6  -4  -1 121.777 40.5229   2
   6   4   1 167.051 47.7669   2
   6   4  -1 118.657 36.7544   2
   6  -4   1 108.632 32.3269   3
   6  -4  -1 43.5039 21.8420   1
   6  -4  -2 2390.17 144.408   2
   6   4  -2 2446.70 158.201   2
   6  -4   2 2638.27 150.599   3
   6   4  -2 2712.77 165.619   1
   6  -4   2 2631.92 170.155   2
   6  -4  -2 2472.81 162.347   1
   6   4   2 2269.57 153.481   2
   6  -4  -3 3540.52 197.138   1
   6  -4  -3 3611.56 175.744   2
   6   4  -3 3724.20 202.758   2
   6  -4   3 3864.91 194.751   3
   6   4   3 4139.71 195.289   3
   6   4  -3 3819.13 194.233   1
   6  -4   3 3676.74 203.110   2
   6   4   3 3816.30 199.242   2
   6  -4  -4 5642.09 229.518   2
   6  -4  -4 5360.45 255.312   1
   6   4  -4 5403.57 255.271   2
   6  -4   4 5420.53 248.452   3
   6   4   4 5528.85 247.978   3
   6  -4   4 5947.18 273.008   2
   6   4  -4 5786.29 241.514   1
   6   4   4 5707.68 249.675   2
   6  -4  -5 2997.58 197.568   1
   6   4  -5 3203.86 205.027   2
   6  -4   5 3001.65 197.298   3
   6   4   5 2700.19 183.524   3
   6  -4   5 2921.98 203.577   2
   6   4   5 3096.08 190.839   2
   6   4  -5 2956.59 184.805   1
   6  -4  -6 5686.52 286.703   1
   6   4  -6 5785.52 286.383   2
   6  -4   6 5372.47 279.374   3
   6   4   6 5573.44 284.007   3
   6   4   6 5972.59 277.833   2
   6   4  -6 5424.16 254.324   1
   6  -4  -7 248.920 65.5406   1
   6   4   7 353.982 79.2058   2
   6  -4   7 455.264 94.9597   3
   6   4  -7 397.217 86.5717   2
   6   4   7 385.852 78.8811   3
   6  -4  -8 132.654 51.4083   1
   6  -4   8 78.3092 33.0492   3
   6   4  -8 152.582 63.6113   2
   6   4   8 185.733 72.4965   3
   6  -4  -9 287.440 80.6568   1
  -6  -4  -9 285.819 77.4581   1
   6   5   0 29489.4 542.839   2
   6  -5   0 32475.7 459.224   3
   6  -5   0 29728.9 529.048   1
   6  -5   0 32226.4 540.055   2
   6   5   1 8027.16 281.420   2
   6   5  -1 8320.40 287.017   2
   6  -5   1 9029.00 297.384   1
   6  -5   1 9001.55 298.134   2
   6  -5  -1 8871.05 300.166   1
   6  -5  -1 8275.29 270.481   2
   6   5  -2 21579.1 473.071   2
   6  -5   2 23949.5 458.231   3
   6   5   2 23414.4 428.724   3
   6  -5   2 23230.4 494.763   2
   6   5   2 21995.0 468.530   2
   6  -5  -2 22121.3 432.175   2
   6  -5  -2 22790.9 492.423   1
   6  -5  -3 3910.43 184.586   2
   6  -5  -3 3603.48 199.726   1
   6   5  -3 3547.71 200.730   2
   6  -5   3 3715.13 193.788   3
   6   5   3 3990.82 194.562   3
   6   5  -3 3842.90 195.582   1
   6  -5   3 3747.39 206.507   2
   6   5   3 3866.54 202.872   2
   6  -5  -4 10556.2 362.844   1
   6   5  -4 10341.8 358.356   2
   6  -5   4 11240.5 362.630   3
   6   5   4 11555.4 357.602   3
   6  -5   4 11224.8 384.018   2
   6   5  -4 10283.1 320.659   1
   6   5   4 10960.5 346.954   2
   6  -5  -5 436.866 77.5483   1
   6   5  -5 535.615 90.8977   2
   6  -5   5 469.537 83.4465   3
   6   5   5 424.303 79.3313   3
   6  -5   5 426.523 80.1856   2
   6   5   5 535.663 81.3847   2
   6   5  -5 559.352 77.7706   1
   6  -5  -6 7350.11 333.909   1
   6   5  -6 7431.14 330.129   2
   6  -5   6 7695.98 339.670   3
   6   5   6 7268.53 327.545   3
   6   5   6 7828.98 318.463   2
   6  -5  -7 2114.43 186.332   1
   6   5  -7 2099.86 184.788   2
   6  -5   7 2523.84 211.135   3
   6   5   7 2012.25 184.998   3
   6  -5  -8 3804.61 259.605   1
   6   5  -8 3588.73 250.352   2
   6  -5   8 5019.79 310.404   3
   6   5   8 5019.13 306.942   3
  -6  -5  -8 3515.13 250.462   1
   6  -5  -9 2404.32 217.188   1
  -6  -5  -9 2109.75 205.922   1
  -6  -6   0 10427.5 279.678   4
   6   6   0 11127.5 335.235   2
   6  -6   0 10187.5 266.869   3
   6  -6   0 10762.1 324.646   1
   6  -6   0 11059.3 320.208   2
   6   6   1 2393.68 153.464   2
   6   6  -1 2253.12 152.274   2
   6  -6   1 2511.49 137.069   4
   6  -6   1 2739.16 162.071   1
   6  -6   1 2426.58 156.645   2
   6  -6  -1 2304.12 144.956   2
   6  -6  -1 2386.92 155.509   1
   6  -6  -2 2898.35 177.361   1
   6   6  -2 3133.86 184.084   2
   6  -6   2 3271.49 174.565   3
   6   6   2 2965.85 156.978   3
   6  -6   2 3161.18 181.646   2
   6  -6  -2 3235.90 169.550   2
   6   6   2 3086.50 173.254   2
   6  -6  -3 769.276 95.5813   1
   6   6  -3 1054.49 113.712   2
   6  -6   3 934.830 101.206   3
   6   6   3 801.249 92.2954   3
   6  -6   3 865.781 103.615   2
   6   6   3 842.364 96.4353   2
   6  -6  -3 849.820 86.5963   2
   6  -6  -4 5207.44 255.045   1
   6   6  -4 5190.48 256.120   2
   6  -6   4 5414.38 254.328   3
   6   6   4 6033.79 264.052   3
   6   6  -4 5304.36 232.380   1
   6   6   4 5547.74 244.829   2
   6  -6   4 5508.13 271.228   2
   6  -6  -5 5492.08 277.230   1
   6   6  -5 5865.85 283.118   2
   6  -6   5 5947.44 285.708   3
   6   6   5 6017.04 280.412   3
   6   6  -5 5648.54 242.803   1
   6   6   5 6007.74 265.377   2
   6  -6  -6 3628.74 235.817   1
   6   6  -6 3569.68 230.012   2
   6  -6   6 3542.12 234.525   3
   6   6   6 3786.40 238.790   3
   6   6   6 2843.39 189.083   2
   6  -6  -7 3418.62 238.383   1
   6   6  -7 3281.74 232.881   2
   6  -6   7 3358.84 241.575   3
   6   6   7 3186.20 231.376   3
  -6  -6  -8 83.3190 46.7095   1
   6  -6  -8 120.690 53.8661   1
   6  -6   8 251.108 85.7826   3
   6   6  -8 142.932 62.7427   2
   6   6   8 303.094 82.8121   3
   6   6  -9 1812.77 186.952   2
  -6  -7   0-17.0465 18.3672   4
   6  -7   0 47.0062 20.5675   2
   6   7   0 38.9891 25.1675   2
   6  -7   0-13.1961 17.2665   3
   6  -7   0-12.7041 27.5152   4
   6  -7   0 15.6863 42.3942   1
  -6  -7   1 698.387 84.3834   4
   6   7   1 638.420 81.9612   2
   6   7  -1 599.037 78.8756   2
   6  -7   1 680.531 77.6423   3
   6  -7   1 811.081 82.3631   4
   6  -7   1 682.268 85.1127   1
   6  -7   1 743.439 91.2359   2
   6  -7  -1 652.703 77.0871   2
   6  -7  -1 628.207 82.0542   1
   6  -7  -2 24.0320 31.1091   1
   6  -7   2 43.7431 31.3323   2
   6  -7  -2 59.0555 24.1853   2
   6   7   2 17.4274 23.4483   2
   6  -7   2 13.6311 22.1468   3
   6   7  -2 20.0926 29.5514   2
   6   7   2 62.8607 36.5768   3
   6  -7  -3 7825.27 307.533   1
   6   7  -3 7664.33 305.130   2
   6  -7   3 7954.84 293.851   3
   6   7   3 7699.79 282.015   3
   6  -7   3 8141.44 319.166   2
   6   7   3 7763.21 283.391   2
   6  -7  -4 2359.71 174.534   1
   6   7  -4 2299.53 177.134   2
   6  -7   4 2584.30 182.848   3
   6   7   4 2875.44 184.913   3
   6   7  -4 2620.79 164.435   1
   6  -7   4 2733.29 193.608   2
   6   7   4 2507.94 166.691   2
   6  -7  -5 5087.06 273.927   1
   6   7  -5 5332.03 275.569   2
   6  -7   5 5188.36 270.123   3
   6   7   5 5750.81 279.760   3
   6   7   5 5525.63 254.548   2
   6  -7  -6 988.163 127.599   1
   6   7  -6 939.904 124.516   2
   6  -7   6 880.221 119.728   3
   6   7   6 722.006 106.433   3
   6  -7  -7 345.561 85.9047   1
   6  -7   7 247.275 64.2504   3
   6   7  -7 333.515 86.5161   2
   6   7   7 312.022 79.1265   3
   6  -7  -8 584.939 110.220   1
   6   7  -8 789.689 123.695   2
   6  -7   8 836.233 132.601   3
   6   7   8 760.712 125.965   3
  -6  -7  -8 525.891 98.1394   1
   6   7  -9 337.076 89.7679   2
   6   8   0 5894.19 250.050   2
   6  -8   0 6467.24 233.627   3
   6  -8   0 5781.60 236.641   4
   6  -8   0 6393.94 249.771   2
   6  -8   0 5724.57 237.576   1
  -6  -8   0 5267.54 200.907   4
  -6  -8   1 1119.73 103.172   4
   6   8   1 1075.21 105.316   2
   6   8  -1 1094.78 113.373   2
   6  -8   1 1127.30 102.311   3
   6  -8   1 1090.30 103.312   1
   6  -8   1 1165.09 102.421   4
   6  -8   1 1200.20 110.409   2
   6  -8  -1 1167.78 102.193   2
   6  -8  -1 1162.44 111.363   1
   6   8   2 1673.07 129.710   2
  -6  -8   2 1744.63 141.692   4
   6  -8  -2 1602.85 133.641   1
   6   8  -2 1520.36 136.861   2
   6  -8   2 1608.50 127.639   3
   6   8   2 1655.09 120.715   3
   6  -8   2 1666.58 140.412   2
   6  -8  -2 1622.21 117.284   2
  -6  -8   3 1055.41 119.095   4
   6  -8  -3 1084.59 116.858   1
   6   8  -3 1460.41 138.338   2
   6  -8   3 1374.79 126.701   3
   6   8   3 1336.91 120.898   3
   6  -8   3 1468.06 140.922   2
   6   8   3 1267.72 115.919   2
  -6  -8   4 676.307 100.146   4
   6  -8  -4 675.226 97.8407   1
   6   8  -4 763.950 109.675   2
   6  -8   4 684.410 95.5178   3
   6   8   4 690.232 97.4332   3
   6   8   4 619.157 83.1986   2
  -6  -8   5 2114.67 179.563   4
   6  -8  -5 2610.28 197.716   1
   6   8  -5 2417.27 193.050   2
   6  -8   5 2768.59 202.032   3
   6   8   5 2479.70 190.745   3
   6   8   5 2516.22 173.145   2
  -6  -8   6 999.761 132.184   4
   6  -8  -6 1251.74 139.829   1
   6   8  -6 1279.04 147.735   2
   6  -8   6 1115.05 140.036   3
   6   8   6 1136.96 138.167   3
  -6  -8   7 564.783 107.381   4
   6   8  -7 754.601 120.906   2
   6  -8   7 801.914 125.995   3
   6  -8  -7 478.103 96.0465   1
   6   8   7 808.862 121.556   3
  -6  -8   8 345.332 92.6662   4
  -6  -8  -8 205.086 69.5633   1
   6  -8  -8 191.813 61.1462   1
   6  -8   8 295.855 77.5873   3
   6   8  -8 249.493 80.2863   2
   6   8   8 186.587 65.5184   3
   6  -9   0 134.364 46.8518   4
  -6  -9   0 102.752 35.9465   4
   6  -9   0 129.732 45.6449   2
   6  -9   0 222.186 48.7812   3
   6   9   0 209.190 47.5230   2
   6  -9   0 129.365 39.5242   1
  -6  -9   1 572.138 76.8798   4
   6   9   1 619.466 88.0341   2
   6  -9   1 601.799 78.8548   3
   6   9  -1 443.769 70.7334   2
   6  -9  -1 505.477 77.6495   4
   6  -9   1 672.856 78.7232   4
   6  -9   1 454.557 68.2167   1
   6  -9   1 527.253 75.6633   2
   6  -9  -1 579.883 74.7560   2
   6  -9  -1 746.372 93.9185   1
  -6  -9   2 1109.74 116.066   4
   6   9   2 1226.41 113.994   2
   6  -9  -2 1107.45 112.642   1
   6   9  -2 1055.79 114.809   2
   6  -9   2 1226.04 117.707   3
   6   9   2 1241.39 107.210   3
   6  -9   2 1306.27 127.758   2
  -6  -9   3 1073.41 120.468   4
   6  -9  -3 1170.67 122.114   1
   6   9  -3 1165.45 123.401   2
   6  -9   3 1372.88 129.926   3
   6   9   3 1452.58 125.198   3
   6  -9   3 1310.97 133.491   2
   6   9   3 1206.58 115.872   2
  -6  -9   4 313.374 79.8964   4
   6  -9  -4 223.945 54.6475   1
   6   9   4 250.577 53.7846   2
   6  -9   4 370.865 77.7810   3
   6   9  -4 291.626 69.2015   2
   6   9   4 349.562 70.5720   3
  -6  -9   5 2135.10 190.498   4
   6  -9  -5 2326.49 188.017   1
   6   9  -5 2513.90 196.322   2
   6  -9   5 2194.10 182.421   3
   6   9   5 2185.08 178.916   3
  -6  -9   6 202.720 80.9613   4
   6  -9  -6 72.5780 38.4588   1
   6  -9   6 155.220 60.5636   3
   6   9  -6 127.191 62.1947   2
   6   9   6 13.2858 31.5675   3
  -6  -9   7 750.310 130.805   4
   6   9  -7 1051.40 140.069   2
   6  -9   7 1086.45 145.387   3
   6  -9  -7 665.119 111.007   1
   6   9   7 924.994 135.006   3
  -6  -9   8 1307.62 174.967   4
   6  -9  -8 1214.06 157.107   1
   6   9  -8 1256.37 160.389   2
   6  -9   8 1387.23 170.574   3
   6   9   8 1329.16 167.212   3
  -6  -9  -8 1203.85 157.529   1
   6  10   0 5471.36 243.260   2
   6 -10   0 5611.83 234.374   3
   6 -10   0 5863.16 248.275   4
   6 -10   0 5622.69 235.961   2
   6 -10   0 6525.22 265.397   1
  -6 -10   0 5973.38 229.268   4
   6  10   1 8959.26 309.220   2
   6  10  -1 8451.65 308.729   2
   6 -10   1 9588.00 319.217   3
   6 -10  -1 9219.65 327.370   4
   6 -10   1 9019.48 298.818   4
   6 -10   1 9813.08 327.964   2
   6 -10   1 8727.58 292.932   1
   6 -10  -1 9610.81 328.595   1
  -6 -10   1 8886.15 298.217   4
  -6 -10   2 4669.20 229.115   4
   6  10   2 5034.05 229.081   2
   6 -10  -2 4690.74 237.853   1
   6  10  -2 5009.78 250.072   2
   6 -10   2 4720.11 233.118   3
   6  10   2 5096.57 221.852   3
   6 -10   2 5368.85 254.567   2
  -6 -10   3 6192.21 281.327   4
   6 -10  -3 6350.06 286.799   1
   6  10  -3 5826.70 280.675   2
   6 -10   3 6179.64 279.628   3
   6  10   3 5646.78 248.689   3
   6  10   3 6360.90 263.160   2
  -6 -10   4 7343.10 324.255   4
   6 -10  -4 7903.59 338.378   1
   6  10  -4 7737.20 333.337   2
   6 -10   4 7885.51 333.501   3
   6  10   4 6931.32 297.328   3
  -6 -10   5 379.748 82.0510   4
   6 -10  -5 406.198 89.7106   1
   6 -10   5 426.511 91.5111   3
   6  10  -5 390.738 87.2717   2
   6  10   5 368.322 78.4501   3
  -6 -10   6 2778.76 224.878   4
   6  10  -6 2501.03 208.411   2
   6 -10   6 2550.65 211.366   3
   6  10   6 2489.91 207.549   3
  -6 -10   7 851.647 135.182   4
  -6 -10  -7 651.718 117.186   1
   6 -10  -7 679.901 108.792   1
   6  10   7 743.037 125.857   3
   6 -10   7 609.279 108.695   3
   6  10  -7 677.812 117.494   2
   6  10  -8 249.350 83.2865   2
   6  10   8 225.682 76.2231   3
   6  11   0 5830.64 253.424   2
   6 -11   0 6252.87 259.881   3
   6 -11   0 6575.24 260.899   2
   6 -11   0 6635.01 270.005   1
   6 -11   0 6657.95 274.835   4
  -6 -11   0 6299.12 244.537   4
   6  11   1 3243.61 189.300   2
   6  11  -1 3137.84 192.325   2
   6 -11   1 3262.92 192.787   3
   6 -11  -1 3269.64 200.591   4
   6 -11   1 3555.74 202.375   2
   6 -11   1 3287.76 190.410   4
   6 -11   1 3239.98 179.318   1
  -6 -11   1 3146.10 180.716   4
   6 -11  -1 3425.84 198.485   1
   6  11   2 7884.88 290.994   2
   6 -11  -2 8679.41 327.715   1
   6  11  -2 6821.69 292.866   2
   6 -11   2 7554.64 301.081   3
   6 -11  -2 7837.48 319.329   4
   6 -11   2 7207.18 276.008   4
  -6 -11   2 7027.70 288.717   4
  -6 -11   3 2306.98 175.091   4
   6 -11  -3 2415.31 179.833   1
   6  11  -3 2393.76 181.115   2
   6 -11   3 2127.95 169.832   3
   6  11   3 2414.28 166.922   3
   6  11   3 2554.16 167.945   2
  -6 -11   4 1726.15 162.121   4
   6 -11  -4 1820.29 168.206   1
   6  11  -4 1848.18 171.059   2
   6 -11   4 1994.05 168.168   3
   6  11   4 1618.31 145.298   3
  -6 -11   5 1391.35 157.497   4
   6 -11  -5 1516.49 157.669   1
   6 -11   5 1578.19 163.905   3
   6  11  -5 1354.53 150.124   2
   6  11   5 1376.29 146.817   3
  -6 -11   6 262.688 71.8757   4
   6 -11  -6 251.933 73.8438   1
   6 -11   6 523.270 108.283   3
   6  11  -6 247.980 72.7223   2
   6  11   6 513.303 104.492   3
  -6 -11   7 838.198 135.604   4
   6 -11   7 901.835 134.953   3
   6 -11  -7 781.480 122.957   1
   6  11   7 774.506 126.370   3
   6  11  -7 717.929 119.775   2
  -6 -11  -7 909.463 140.083   1
   6  12   0 7642.61 293.028   2
   6 -12   0 7674.79 296.632   3
   6 -12   0 7324.76 296.244   4
   6 -12   0 8079.09 301.891   1
   6 -12  -1 1907.10 149.428   1
   6  12   1 1908.72 149.277   2
   6  12  -1 1594.66 137.556   2
   6 -12   1 1488.60 134.792   3
   6 -12   1 1660.42 139.181   2
   6 -12  -1 1555.12 144.893   4
   6 -12   1 1783.82 147.257   4
  -6 -12   1 1522.95 132.199   4
   6  12   2 5729.53 248.581   2
   6 -12  -2 5932.78 282.061   1
   6  12  -2 6114.84 282.785   2
   6 -12   2 5874.65 272.459   3
   6 -12  -2 6057.44 286.542   4
   6 -12   2 6077.44 263.738   4
  -6 -12   2 5723.10 263.989   4
   6 -12  -3 2161.49 176.869   1
   6 -12   3 2092.71 169.563   3
   6  12  -3 2228.17 182.896   2
   6  12   3 1904.19 154.774   3
  -6 -12   3 1985.54 167.132   4
   6 -12  -4 2353.99 191.171   1
   6 -12   4 2285.84 189.267   3
   6  12  -4 2279.10 189.559   2
   6  12   4 1990.91 162.675   3
  -6 -12   4 1825.43 167.430   4
  -6 -12   5 1376.69 155.875   4
   6 -12  -5 1900.59 180.206   1
   6 -12   5 1661.49 168.023   3
   6  12  -5 1267.84 149.785   2
   6  12   5 1689.29 162.556   3
   6 -12  -6 2915.79 229.924   1
   6 -12   6 2989.45 236.503   3
   6  12  -6 2807.23 224.930   2
   6  12   6 2683.11 218.896   3
  -6 -12   7 769.023 124.628   4
   6 -12  -7 728.580 126.171   1
   6 -12   7 840.383 136.037   3
   6  12  -7 839.970 136.203   2
   6  12   7 729.536 126.982   3
  -6 -12  -7 730.208 127.148   1
   6  13   0 11434.6 365.624   2
   6 -13   0 11595.1 383.489   4
   6  13   1 2209.38 159.828   2
   6  13  -1 2171.49 166.440   2
   6 -13   1 2301.03 174.750   3
   6 -13  -1 1954.66 163.495   4
   6 -13   1 2016.89 160.026   4
  -6 -13   1 2127.85 160.191   4
   6  13   2 7711.39 289.868   2
   6 -13  -2 8738.24 343.790   1
   6  13  -2 7417.48 315.781   2
   6 -13   2 7270.43 315.297   3
   6 -13  -2 7662.27 335.351   4
   6 -13   2 8371.47 319.635   4
  -6 -13   2 7482.59 313.130   4
   6 -13  -3 4345.61 251.193   1
   6 -13   3 3968.49 239.998   3
   6  13  -3 4029.26 243.983   2
   6  13   3 3607.26 215.505   3
   6 -13  -3 3718.26 239.630   4
  -6 -13   3 4122.78 240.389   4
   6 -13  -4 874.196 119.135   1
   6 -13   4 827.490 116.261   3
   6  13  -4 937.956 128.090   2
   6  13   4 603.726 94.3469   3
  -6 -13   4 709.415 112.075   4
  -6 -13   5 209.210 62.0405   4
   6 -13  -5 157.060 62.0198   1
   6 -13   5 191.282 46.6143   3
   6  13  -5 147.891 63.0439   2
   6  13   5 148.983 52.0317   3
  -6 -13   6 164.195 58.8155   4
   6 -13  -6 241.779 72.4807   1
   6 -13   6 159.954 62.0723   3
   6  13  -6 225.008 76.2284   2
   6  13   6 237.209 76.7907   3
  -6 -13  -6 213.350 75.9909   1
   6 -13  -7 3524.43 267.092   1
   6  13   7 3767.17 275.943   3
  -6 -13  -7 3484.36 267.481   1
   6 -14   0 503.749 86.7837   4
   6  14   0 458.926 79.1894   2
   6 -14  -1 3105.30 193.823   1
   6  14   1 2988.75 188.444   2
   6  14  -1 2724.12 188.721   2
   6 -14   1 3150.67 212.871   3
   6 -14  -1 3027.76 209.082   4
   6 -14   1 2780.99 195.037   4
  -6 -14   1 2942.42 198.542   4
   6 -14  -2 468.193 92.6963   4
   6 -14   2 311.014 64.3071   4
  -6 -14   2 260.093 60.7559   4
   6 -14  -2 377.845 74.1731   1
   6 -14   2 400.359 83.9672   3
   6  14  -2 373.569 74.0299   2
   6 -14  -3 484.437 94.8331   4
  -6 -14   3 545.210 96.2223   4
   6 -14  -3 594.737 96.0619   1
   6  14   3 594.894 89.4044   3
   6 -14   3 493.550 92.4986   3
   6  14  -3 457.449 90.1679   2
   6 -14  -4 2313.54 196.416   1
   6 -14   4 2170.91 189.933   3
   6  14  -4 1923.69 177.971   2
  -6 -14   4 1957.87 179.393   4
  -6 -14   5 160.327 50.1433   4
   6 -14  -5 131.977 53.2932   1
   6 -14   5 170.242 46.8289   3
   6  14  -5 94.9271 51.7938   2
   6  14   5 99.1980 45.1557   3
   6 -14  -6 1987.15 197.804   1
   6 -14   6 1727.68 183.924   3
   6  14  -6 1891.73 193.222   2
   6  14   6 1605.57 171.227   3
  -6 -14  -6 1849.75 192.699   1
  -6 -14   6 1543.32 172.611   4
   6  15   0 1798.47 150.388   2
   6 -15   0 1604.78 156.239   4
   6  15  -1 3194.42 207.372   2
   6 -15   1 3516.75 229.195   3
   6 -15   1 3228.51 214.370   4
   6 -15  -1 2761.55 203.797   4
  -6 -15   1 3336.36 211.065   4
   6 -15  -2 153.762 57.4823   4
   6 -15   2 54.2532 34.8057   4
  -6 -15   2 112.315 51.5594   4
   6 -15  -2 48.1786 26.2739   1
   6 -15   2 157.406 57.9178   3
   6  15  -2 97.8332 49.2148   2
   6 -15  -3 438.920 95.2628   4
  -6 -15   3 335.357 68.1262   4
   6 -15  -3 527.705 91.8374   1
   6 -15   3 314.199 74.3083   3
   6  15  -3 429.879 86.8554   2
  -6 -15   4 585.756 101.332   4
   6  15  -4 635.774 113.620   2
   6 -15  -4 509.574 95.5662   1
   6 -15   4 565.272 107.169   3
   6  15   4 293.121 72.3982   3
   6 -15  -5 1264.48 151.460   1
   6 -15   5 1216.62 152.008   3
   6  15  -5 926.816 135.007   2
   6  15   5 643.063 104.494   3
  -6 -15  -5 1350.09 164.052   1
  -6 -15   5 759.800 123.711   4
   6 -15  -6 1906.18 195.706   1
   6 -15   6 1764.39 192.683   3
   6  15  -6 1707.18 181.997   2
   6  15   6 1540.38 170.907   3
  -6 -15  -6 1376.45 169.297   1
  -6 -15   6 1797.19 192.731   4
   6 -16   0 485.617 87.2690   4
   6  16   0 455.641 76.1514   2
   6 -16  -1 67.2096 40.9957   4
   6 -16   1 100.323 48.9249   4
  -6 -16   1 188.117 68.4865   4
   6  16  -1 78.8473 47.7807   2
   6 -16  -2 478.192 98.2913   4
   6 -16   2 217.468 57.5991   4
  -6 -16   2 540.294 97.3020   4
   6 -16  -2 345.155 65.8606   1
   6 -16   2 501.088 98.0037   3
   6  16  -2 341.567 75.6068   2
   6 -16  -3 780.821 113.611   1
   6 -16   3 1379.17 157.539   3
   6  16  -3 1290.05 146.510   2
   6 -16  -3 1273.41 154.307   4
  -6 -16   3 1100.34 143.910   4
  -6 -16   4-80.7232 56.5157   4
   6 -16  -4 75.2234 46.1709   1
   6 -16   4 97.6611 47.9038   3
   6  16  -4 53.9889 46.9752   2
   6  16   4 79.1974 38.3883   3
   6 -16  -5 1639.01 177.299   1
   6 -16   5 1448.12 172.024   3
   6  16  -5 1134.10 149.307   2
   6  16   5 1496.35 165.140   3
  -6 -16  -5 1623.91 179.454   1
  -6 -16   5 916.408 134.415   4
   6  16   6 551.418 103.166   3
   6 -17   0 1566.76 160.840   4
   6  17  -1 1790.92 158.425   2
   6 -17  -1 1887.22 180.031   4
   6 -17   1 1881.94 176.274   4
  -6 -17   1 1701.12 163.210   4
   6 -17   2 1726.53 177.156   3
   6  17  -2 1656.59 160.628   2
   6 -17  -2 1836.33 179.388   4
   6 -17   2 1307.74 148.347   4
  -6 -17   2 1831.88 177.482   4
   6 -17  -3 1178.87 140.402   1
   6 -17   3 1115.61 144.635   3
   6  17  -3 830.318 122.546   2
   6 -17  -3 1256.79 158.575   4
  -6 -17   3 737.998 120.001   4
  -6 -17   4 649.688 113.253   4
   6 -17  -4 1204.27 151.161   1
   6 -17   4 1465.90 170.912   3
   6  17  -4 812.203 123.347   2
   6  17   4 1213.86 144.860   3
  -6 -17  -4 696.290 120.417   1
   6 -17  -4 1129.15 155.275   4
   6 -17  -5 1353.00 162.858   1
   6 -17   5 1614.26 184.172   3
   6  17  -5 1557.86 176.547   2
   6  17   5 1292.98 156.957   3
  -6 -17  -5 1563.41 179.694   1
  -6 -17   5 1313.60 160.854   4
   6 -18   0 298.508 79.1579   4
   6 -18  -1 559.979 104.358   4
   6 -18   1 457.452 89.5154   4
  -6 -18   1 726.694 113.258   4
   6 -18   2 1474.59 164.991   3
   6  18  -2 1396.31 152.071   2
   6 -18  -2 1600.49 172.696   4
   6 -18   2 1452.53 157.605   4
  -6 -18   2 1633.16 168.574   4
   6 -18   3 3236.49 251.199   3
   6  18  -3 2346.13 201.387   2
   6 -18  -3 2825.52 238.326   4
  -6 -18   3 2006.21 193.852   4
  -6 -18   4 39.6848 47.1752   4
   6 -18  -4-7.37139 50.0749   1
  -6 -18  -4 37.5370 32.0856   1
   6 -18   4 12.8596 31.2176   3
   6  18  -4 104.094 67.7928   2
   6 -18  -4 6.15332 50.8176   4
   6 -18  -5 1534.79 177.224   1
   6  18   5 1441.28 168.683   3
   6 -19   0-16.6111 40.1943   4
   6 -19  -1 1626.37 176.508   4
   6 -19   1 1190.04 149.075   4
   6 -19  -2 650.241 119.749   4
   6 -19   2 669.266 110.164   4
   6  19  -2 611.350 104.146   2
  -6 -19   2 735.017 118.750   4
   6 -19   3 2075.17 207.854   3
   6  19  -3 2224.39 200.394   2
   6 -19  -3 2196.55 216.050   4
  -6 -19   3 2329.90 216.650   4
   6 -20   0 7000.78 373.506   4
   6 -20  -1 383.102 90.2594   4
   6 -20   1 304.089 73.1430   4
   6 -20   2 704.121 114.742   4
  -6 -20   2 810.593 127.075   4
   6  20  -3 882.979 130.652   2
   7   0   0 25.5044 27.2259   2
   7   0   1 13.4677 26.8914   2
   7   0  -1 23.7207 25.2308   2
   7   0  -1 19.6374 27.6467   1
   7   0   2 27.8028 34.6036   2
   7   0  -2 12.3227 25.1039   2
   7   0   2 24.0012 23.0090   3
   7   0  -2-12.9491 25.8852   1
   7   0   3-8.81708 26.1362   2
   7   0  -3-37.9044 36.4303   2
   7   0   3-10.0245 23.2122   3
   7   0  -3-5.88183 26.3930   1
   7   0   4 81.1560 41.8121   2
   7   0  -4-69.9822 43.7287   2
   7   0   4-6.53525 35.0022   3
   7   0  -4-14.3956 30.6768   1
   7   0  -5 27.7833 29.3159   1
   7   0   5 33.7498 36.6395   2
   7   0  -5-34.1508 40.7411   2
   7   0   5-23.2782 40.1182   3
   7   0  -6 20.7614 30.0144   1
   7   0   6-38.0222 50.8122   2
   7   0  -6-40.3000 44.9752   2
   7   0   6-57.4947 54.4963   3
   7   0  -7 82.4045 54.4927   1
   7   0   7-44.0324 30.9071   3
   7   0  -8-11.9465 25.9268   1
   7   0   8-1.69199 51.2099   3
   7  -1   0 320.777 62.6482   2
   7   1   0 257.371 56.5897   2
   7  -1  -1 7678.65 287.253   2
   7   1  -1 7482.03 287.773   2
   7  -1  -1 7598.81 291.549   1
   7  -1   1 7299.64 287.563   2
   7   1   1 7827.13 303.501   2
   7  -1  -2 2576.89 165.900   2
   7   1  -2 2467.49 170.461   2
   7  -1   2 2688.97 152.306   3
   7   1  -2 2301.72 162.832   1
   7  -1  -2 2491.56 171.192   1
   7  -1   2 2331.78 167.332   2
   7   1   2 2673.94 179.949   2
   7  -1  -3 3838.78 209.569   2
   7   1  -3 4196.01 224.604   2
   7  -1   3 4362.03 209.866   3
   7   1   3 4325.80 211.453   3
   7   1  -3 3684.43 209.620   1
   7  -1   3 4136.84 227.859   2
   7   1   3 4032.95 224.199   2
   7  -1  -3 4113.83 226.529   1
   7  -1  -4 6647.93 280.516   2
   7   1  -4 6577.79 282.597   2
   7  -1   4 6390.47 273.588   3
   7   1   4 6866.31 285.006   3
   7  -1   4 6177.16 285.890   2
   7   1   4 6260.69 291.664   2
   7   1  -4 6902.98 296.237   1
   7  -1  -4 6270.26 285.619   1
   7  -1  -5 227.259 62.5263   1
   7  -1   5 282.322 64.6140   2
   7   1   5 256.987 69.8403   2
   7  -1  -5 162.813 40.4798   2
   7   1  -5 284.996 64.4714   2
   7  -1   5 236.045 62.5868   3
   7   1   5 322.069 69.5591   3
   7   1  -5 242.178 63.5235   1
   7  -1  -6 8144.75 344.510   1
   7  -1   6 8118.94 353.802   3
   7   1   6 8394.37 364.017   3
   7  -1   6 8663.25 377.538   2
   7   1   6 8616.21 371.520   2
   7   1  -6 7879.07 343.150   1
   7  -1  -7 2480.29 200.112   1
   7  -1   7 2321.40 202.259   3
   7   1   7 2682.86 217.638   3
   7   1   7 2839.70 219.431   2
   7   1  -7 2801.67 207.108   1
   7  -1  -8 1650.00 169.580   1
   7  -1   8 1607.84 177.706   3
   7   1   8 1718.94 188.126   3
   7   2   0 956.055 108.496   2
   7  -2   0 782.480 93.3274   2
   7   2  -1 5327.39 244.030   2
   7  -2  -1 5393.10 247.943   1
   7  -2   1 4934.92 237.673   2
   7   2   1 5533.40 250.420   2
   7  -2  -1 5664.55 245.183   2
   7  -2  -2 997.732 106.239   2
   7   2  -2 896.449 101.793   2
   7  -2   2 933.841 92.1970   3
   7   2  -2 895.677 105.102   1
   7  -2  -2 987.312 107.746   1
   7  -2   2 944.491 106.828   2
   7   2   2 945.666 104.782   2
   7  -2  -3 6654.08 271.550   2
   7   2  -3 6478.71 276.397   2
   7  -2   3 6638.75 262.222   3
   7   2   3 6807.19 258.846   3
   7   2  -3 6637.88 277.438   1
   7  -2   3 7125.50 305.538   2
   7   2   3 6688.54 286.585   2
   7  -2  -3 6345.92 284.127   1
   7  -2  -4 1750.01 142.388   2
   7   2  -4 1554.26 140.594   2
   7  -2   4 1678.88 142.949   3
   7   2   4 1636.98 138.972   3
   7  -2   4 1794.05 154.205   2
   7   2   4 1722.71 152.547   2
   7   2  -4 1689.61 143.926   1
   7  -2  -4 1786.27 158.275   1
   7  -2  -5 4006.64 237.130   1
   7  -2  -5 4295.20 226.598   2
   7   2  -5 4433.81 244.314   2
   7  -2   5 4361.15 246.064   3
   7   2   5 4169.40 238.288   3
   7  -2   5 4620.54 266.356   2
   7   2   5 4265.98 242.517   2
   7   2  -5 4701.97 253.808   1
   7  -2  -6 1899.28 169.040   1
   7   2  -6 1922.46 173.259   2
   7  -2   6 1990.89 180.230   3
   7   2   6 1931.89 176.349   3
   7  -2   6 2040.68 187.160   2
   7   2   6 1963.01 180.461   2
   7   2  -6 1831.77 163.545   1
   7  -2  -7 715.025 103.387   1
   7   2  -7 869.089 122.144   2
   7   2   7 696.897 109.957   3
   7  -2   7 690.227 110.185   3
   7   2   7 865.213 124.055   2
   7   2  -7 879.518 117.593   1
   7  -2  -8 1081.00 143.964   1
   7  -2   8 768.324 132.925   3
   7   2   8 1091.57 152.854   3
   7   3   0 6026.05 262.560   2
   7  -3   0 6336.15 272.589   1
   7  -3   0 6547.00 268.939   2
   7   3  -1 2351.56 165.599   2
   7  -3  -1 2273.06 159.849   1
   7  -3   1 2076.60 155.963   2
   7  -3  -1 2615.82 168.022   2
   7   3   1 2254.03 158.927   2
   7  -3  -2 11120.4 343.016   2
   7   3  -2 11646.5 371.942   2
   7  -3   2 11257.7 320.588   3
   7   3  -2 11850.0 376.382   1
   7  -3   2 11818.2 378.131   2
   7  -3  -2 10923.1 360.113   1
   7   3   2 10724.3 353.582   2
   7  -3  -3 732.693 93.2547   2
   7   3  -3 768.986 97.5329   2
   7  -3   3 856.686 98.6412   3
   7   3   3 719.595 86.4860   3
   7   3  -3 807.103 98.9223   1
   7  -3   3 677.456 100.729   2
   7   3   3 908.902 104.965   2
   7  -3  -3 739.140 98.9349   1
   7  -3  -4 9048.71 319.837   2
   7   3  -4 8700.28 333.562   2
   7  -3   4 9385.07 339.052   3
   7   3   4 9631.38 337.245   3
   7  -3   4 9014.28 353.070   2
   7   3  -4 8744.03 327.380   1
   7   3   4 8540.86 334.375   2
   7  -3  -4 8744.49 346.122   1
   7  -3  -5 5004.65 265.768   1
   7   3  -5 5124.83 268.275   2
   7  -3   5 4876.28 263.396   3
   7   3   5 5429.76 272.252   3
   7  -3   5 5213.41 287.429   2
   7   3   5 4757.77 253.798   2
   7   3  -5 5043.01 255.099   1
   7  -3  -6 500.067 92.2010   1
   7   3   6 672.382 106.973   3
   7   3  -6 537.431 94.5793   2
   7  -3   6 548.534 100.616   3
   7   3   6 708.534 106.771   2
   7  -3   6 761.127 118.983   2
   7   3  -6 725.880 101.696   1
   7  -3  -7 231.872 71.6044   1
   7   3   7 168.600 65.0977   2
   7   3  -7 175.446 60.6378   2
   7  -3   7 201.679 71.8752   3
   7   3   7 211.757 67.0452   3
   7  -3  -8 563.130 109.254   1
   7  -3   8 599.942 114.183   3
   7   3   8 476.250 97.8438   3
   7  -4   0 52.9426 37.4031   2
   7   4   0 4.95771 34.2787   2
   7  -4   0-13.9428 36.2276   1
   7   4   1 2566.45 172.470   2
   7   4  -1 2503.39 175.338   2
   7  -4  -1 2606.38 174.231   1
   7  -4   1 2825.50 181.237   2
   7  -4  -1 2919.75 177.194   2
   7   4  -2 6901.23 289.827   2
   7  -4   2 7831.40 275.309   3
   7  -4   2 6971.70 293.570   2
   7  -4  -2 7402.01 304.122   1
   7   4   2 7226.99 292.929   2
   7  -4  -2 7082.85 272.183   2
   7  -4  -3 4360.20 215.547   2
   7   4  -3 4218.75 226.997   2
   7  -4   3 4287.19 218.509   3
   7   4   3 4520.12 212.664   3
   7   4  -3 4475.22 230.792   1
   7  -4   3 4317.20 234.910   2
   7   4   3 4346.51 229.652   2
   7  -4  -3 4322.45 242.646   1
   7  -4  -4 1807.88 158.399   1
   7  -4  -4 1967.83 145.469   2
   7   4  -4 1981.00 163.623   2
   7  -4   4 1905.60 158.124   3
   7   4   4 1823.35 150.954   3
   7  -4   4 1718.02 158.619   2
   7   4  -4 1739.30 146.230   1
   7   4   4 1909.12 157.479   2
   7  -4  -5 956.184 119.006   1
   7   4  -5 1351.99 144.378   2
   7  -4   5 1245.65 138.233   3
   7   4   5 1341.26 138.548   3
   7  -4   5 1277.54 148.067   2
   7   4   5 1295.45 136.589   2
   7   4  -5 1125.05 120.134   1
   7  -4  -6 129.357 54.4471   1
   7   4   6 164.287 60.2166   2
   7  -4   6 283.787 77.1979   3
   7   4  -6 204.767 66.5730   2
   7   4   6 287.092 75.6510   3
   7   4  -6 207.291 60.8978   1
   7  -4  -7 1931.62 187.517   1
   7   4  -7 1879.93 180.042   2
   7  -4   7 2814.83 227.241   3
   7   4   7 2433.10 209.793   3
   7   4   7 3370.07 235.768   2
   7  -4  -8 2905.98 236.957   1
   7   4  -8 2683.56 223.191   2
   7  -4   8 2868.58 241.648   3
   7   4   8 2798.52 239.476   3
   7  -5   0 375.949 67.8652   2
   7   5   0 335.509 65.0933   2
   7  -5   0 385.719 71.2951   1
   7   5   1 22560.3 510.666   2
   7   5  -1 23039.8 528.689   2
   7  -5  -1 23686.5 526.728   1
   7  -5   1 23599.7 524.476   2
   7   5  -2 7281.11 296.847   2
   7  -5   2 8135.16 280.940   3
   7  -5   2 8324.40 325.233   2
   7  -5  -2 7616.75 309.464   1
   7   5   2 7526.33 302.895   2
   7  -5  -2 8164.13 295.507   2
   7  -5  -3 6453.38 259.107   2
   7   5  -3 5981.38 276.165   2
   7  -5   3 6719.28 278.553   3
   7   5   3 6082.90 252.418   3
   7  -5   3 6319.94 289.861   2
   7   5   3 5721.24 265.520   2
   7  -5  -3 6270.03 290.512   1
   7  -5  -4 3482.11 218.406   1
   7   5  -4 3626.98 228.055   2
   7  -5   4 3566.44 216.318   3
   7   5   4 3463.21 207.174   3
   7   5  -4 3826.57 213.960   1
   7  -5   4 3906.05 241.135   2
   7   5   4 4043.28 229.163   2
   7  -5  -5 3143.82 220.064   1
   7   5  -5 3087.48 214.800   2
   7  -5   5 3137.39 215.014   3
   7   5   5 3053.33 207.706   3
   7  -5   5 3459.54 236.301   2
   7   5  -5 2992.41 192.740   1
   7   5   5 3246.29 211.619   2
   7  -5  -6 269.335 68.4612   1
   7   5   6 302.807 75.8990   2
   7  -5   6 218.161 68.9952   3
   7   5  -6 356.436 89.8566   2
   7   5   6 333.090 82.5817   3
   7  -5  -7 776.073 118.960   1
   7   5  -7 1033.32 137.802   2
   7  -5   7 1183.86 153.259   3
   7   5   7 1247.08 154.846   3
   7  -5  -8 176.344 72.7963   1
   7  -5   8 252.609 84.4575   3
   7   5  -8 403.530 96.3134   2
   7   5   8 243.036 76.7014   3
   7   6   0 1351.04 127.282   2
   7  -6   0 1387.05 129.043   1
   7  -6   0 1239.82 119.369   2
   7   6   1 2868.19 183.989   2
   7   6  -1 2538.10 177.513   2
   7  -6   1 2622.84 155.277   3
   7  -6   1 2771.17 182.727   2
   7  -6  -1 2600.52 176.222   1
   7  -6  -1 2890.04 176.611   2
   7   6  -2 746.311 92.9888   2
   7  -6   2 791.827 93.6805   3
   7  -6   2 874.956 106.367   2
   7  -6  -2 715.478 99.9381   1
   7  -6  -2 794.397 92.6856   2
   7   6   2 996.661 111.311   2
   7   6  -3 1524.59 141.227   2
   7  -6   3 1690.89 142.191   3
   7   6   3 1627.76 131.746   3
   7  -6   3 1534.21 143.480   2
   7   6   3 1716.90 148.142   2
   7  -6  -3 1589.07 145.422   1
   7  -6  -4 2061.95 170.175   1
   7   6  -4 2120.31 178.866   2
   7  -6   4 1932.62 164.441   3
   7   6  -4 2120.42 162.129   1
   7  -6   4 2188.39 184.129   2
   7   6   4 2045.43 163.847   2
   7  -6  -5 3951.87 252.189   1
   7   6  -5 3689.67 239.002   2
   7  -6   5 4165.18 248.560   3
   7   6   5 4056.26 240.694   3
   7  -6   5 4089.33 260.718   2
   7   6   5 4161.33 239.371   2
   7  -6  -6 77.1526 32.8272   1
   7   6   6 143.064 49.3879   2
   7  -6   6 117.754 60.3389   3
   7   6  -6 186.987 63.8051   2
   7   6   6 196.479 60.7967   3
   7  -6  -7 236.546 65.2452   1
   7  -6   7 325.794 83.0973   3
   7   6  -7 366.366 89.6962   2
   7   6   7 477.228 100.087   3
   7  -6  -8 720.218 126.345   1
   7   6   8 852.115 134.668   3
   7   6  -8 601.266 111.988   2
   7  -7   0 10.9060 26.2045   2
   7   7   0 23.7688 35.4130   2
   7  -7   0-4.72533 25.7915   1
   7  -7   1 236.295 53.9952   2
   7  -7  -1 160.153 42.2388   2
   7   7   1 136.207 44.9439   2
   7   7  -1 240.729 60.3935   2
   7  -7   1 107.764 30.6991   3
   7  -7   1 94.2599 36.9032   1
   7  -7  -1 210.977 55.2531   1
   7   7  -2 16797.9 461.010   2
   7  -7   2 17907.1 443.948   3
   7  -7   2 16930.9 462.565   2
   7  -7  -2 17602.5 431.581   2
   7  -7  -2 18258.6 491.127   1
   7   7   2 16656.1 442.725   2
   7  -7  -3 1498.88 146.892   1
   7   7  -3 1440.56 143.217   2
   7  -7   3 1479.76 134.679   3
   7  -7   3 1113.79 128.873   2
   7   7   3 1329.90 127.271   2
   7  -7  -4 11516.6 410.086   1
   7   7  -4 11692.2 415.098   2
   7  -7   4 10807.1 384.932   3
   7  -7   4 12324.9 439.554   2
   7   7   4 11848.1 388.161   2
   7  -7  -5 1211.85 140.559   1
   7   7  -5 1408.26 153.715   2
   7  -7   5 1310.30 145.567   3
   7   7   5 1400.00 145.520   3
   7   7   5 1552.57 151.098   2
   7  -7  -6 226.319 67.2881   1
   7  -7   6 262.569 76.4288   3
   7   7  -6 243.755 77.1215   2
   7   7   6 211.403 63.8968   3
   7  -7  -7 62.8810 32.1850   1
   7  -7   7 176.635 63.1549   3
   7   7  -7 165.744 63.9868   2
   7   7   7 82.0355 39.6670   3
   7   7  -8 260.721 81.7300   2
   7   8   0 9882.91 351.730   2
   7  -8   0 10082.6 343.505   1
   7  -8   0 10542.8 352.772   2
  -7  -8   1 6241.80 251.897   4
   7   8   1 6265.23 272.593   2
   7   8  -1 6401.03 285.253   2
   7  -8   1 6453.36 255.254   3
   7  -8   1 6559.11 278.482   1
   7  -8   1 6168.49 269.839   2
   7  -8  -1 7069.74 275.883   2
   7  -8  -1 6699.51 292.545   1
  -7  -8   2 4249.62 230.500   4
   7   8  -2 4808.59 252.200   2
   7  -8   2 4959.62 236.045   3
   7  -8   2 4461.46 241.764   2
   7  -8  -2 4874.76 258.081   1
   7   8   2 4501.26 231.126   2
   7  -8  -3 2342.88 179.241   1
  -7  -8   3 1740.28 156.469   4
   7   8  -3 2442.42 187.399   2
   7  -8   3 2268.73 172.081   3
   7  -8   3 2423.33 190.940   2
   7   8   3 2258.02 167.377   2
   7  -8  -4 13.9179 27.8095   1
  -7  -8   4 47.3160 37.8509   4
   7  -8   4 38.6340 39.1676   2
   7   8   4 78.5268 47.7419   2
   7  -8   4 126.130 57.3293   3
   7   8  -4 3.60982 49.1291   2
   7   8   4 6.17057 29.3547   3
   7  -8  -5 909.653 119.982   1
   7   8  -5 990.756 133.973   2
   7  -8   5 1229.65 141.453   3
   7   8   5 895.129 119.875   3
  -7  -8   6 223.442 69.5372   4
   7  -8  -6 179.257 55.3349   1
   7  -8   6 295.659 80.8229   3
   7   8  -6 318.081 84.7497   2
   7   8   6 262.091 72.9155   3
  -7  -8   7 48.6170 36.4695   4
   7  -8  -7-14.2343 32.9649   1
   7  -8   7 37.0568 52.7090   3
   7   8  -7 27.4501 54.6243   2
   7   8   7 29.6282 38.7030   3
   7   9   0 11703.3 387.041   2
   7  -9   0 12289.7 384.085   1
  -7  -9   1 3930.93 201.419   4
   7   9   1 3591.97 208.119   2
   7   9  -1 3784.55 220.820   2
   7  -9   1 3881.07 202.756   3
   7  -9   1 3823.79 213.643   1
   7  -9   1 4412.98 232.139   2
   7  -9  -1 4023.62 211.021   2
   7  -9  -1 4331.64 238.963   1
   7   9   2 4525.96 234.199   2
  -7  -9   2 4868.70 239.453   4
   7   9  -2 4376.13 242.155   2
   7  -9   2 5045.02 244.498   3
   7  -9   2 5295.56 271.012   2
   7  -9  -2 5220.96 266.775   1
  -7  -9   3 2196.75 178.053   4
   7  -9  -3 2343.26 179.152   1
   7   9  -3 2054.79 172.914   2
   7  -9   3 2445.80 179.623   3
   7  -9   3 2184.91 182.448   2
   7   9   3 2255.93 168.326   2
   7  -9  -4 406.218 75.5918   1
  -7  -9   4 413.302 84.7027   4
   7  -9   4 519.578 93.7767   3
   7   9  -4 505.599 93.9048   2
   7   9   4 488.012 83.4699   3
   7   9   4 518.373 83.9214   2
  -7  -9   5 442.827 90.2824   4
   7  -9  -5 292.104 71.2034   1
   7  -9   5 413.966 90.7990   3
   7   9  -5 503.643 94.6201   2
   7   9   5 220.136 65.1095   3
  -7  -9   6 189.417 69.9383   4
   7  -9  -6 184.894 61.6188   1
   7  -9   6 317.082 87.0367   3
   7   9  -6 156.404 69.1192   2
   7   9   6 137.358 62.2308   3
  -7  -9   7 425.052 111.543   4
   7  -9  -7 552.279 110.545   1
   7  -9   7 599.624 112.234   3
   7   9  -7 562.260 112.227   2
   7   9   7 422.737 103.229   3
   7  10   0 2730.86 190.977   2
   7 -10   0 2403.95 172.002   4
   7 -10   0 2546.11 173.187   2
   7 -10   0 2578.58 179.772   1
   7  10   1 2305.16 166.386   2
   7  10  -1 2134.42 166.915   2
   7 -10   1 2481.11 170.295   3
   7 -10   1 1846.66 152.992   1
   7 -10   1 2383.74 176.772   2
   7 -10  -1 2410.00 178.795   1
  -7 -10   1 2021.23 149.801   4
   7  10   2 5933.58 270.657   2
  -7 -10   2 5882.74 268.690   4
   7  10  -2 5646.39 277.668   2
   7 -10   2 5971.19 273.765   3
   7 -10   2 6441.68 304.365   2
   7 -10  -2 5867.33 286.091   1
  -7 -10   3 3164.48 209.890   4
   7 -10  -3 3224.70 216.674   1
   7  10  -3 3019.30 214.680   2
   7 -10   3 3417.43 217.513   3
   7 -10   3 3366.30 228.032   2
   7  10   3 3305.24 204.283   2
  -7 -10   4 1347.36 146.848   4
   7 -10  -4 1426.75 150.898   1
   7  10  -4 1520.31 160.512   2
   7 -10   4 1373.44 147.014   3
   7  10   4 1436.93 142.860   3
   7  10   4 942.134 112.411   2
  -7 -10   5 1326.23 158.628   4
   7 -10  -5 1477.20 162.130   1
   7  10  -5 837.457 126.635   2
   7 -10   5 1379.59 159.488   3
   7  10   5 918.272 122.283   3
  -7 -10   6 3515.37 262.414   4
   7 -10  -6 5852.19 334.541   1
   7  10  -6 6068.79 340.803   2
   7 -10   6 5713.70 328.312   3
   7  10   6 4145.71 273.911   3
  -7 -10   7 106.835 62.8988   4
   7 -10  -7 125.198 56.8566   1
   7 -10   7 160.393 75.0907   3
   7  10  -7 87.1486 65.2736   2
   7  10   7 197.645 73.4929   3
   7  11   0 4115.81 232.800   2
   7 -11   0 3468.05 210.211   4
   7 -11   0 4111.66 221.055   2
   7 -11   0 3813.54 218.099   1
   7  11   1 2553.35 179.271   2
   7  11  -1 2853.87 194.833   2
   7 -11   1 2194.82 164.953   3
   7 -11   1 2779.93 182.790   4
   7 -11   1 2089.27 169.841   2
   7 -11   1 2662.60 180.843   1
   7 -11  -1 2841.11 197.813   1
   7  11   2 8833.95 330.343   2
   7  11  -2 8855.22 353.006   2
   7 -11   2 8870.39 339.488   3
   7 -11   2 9083.60 359.548   2
   7 -11  -2 9115.36 360.212   1
  -7 -11   2 8056.96 318.318   4
  -7 -11   3 638.054 99.5249   4
   7 -11  -3 711.659 107.607   1
   7 -11   3 551.466 90.8973   3
   7  11  -3 596.788 98.8758   2
   7  11   3 765.284 100.290   2
  -7 -11   4 7304.88 342.394   4
   7 -11  -4 7900.96 363.400   1
   7  11  -4 7265.68 347.304   2
   7 -11   4 8368.10 364.192   3
  -7 -11   5 1670.24 174.846   4
   7 -11  -5 2202.19 202.026   1
   7  11  -5 1895.57 184.847   2
   7 -11   5 2106.38 195.737   3
   7  11   5 1463.82 157.158   3
  -7 -11   6 4161.85 285.542   4
   7 -11  -6 6885.74 364.772   1
   7  11  -6 6570.69 360.101   2
   7 -11   6 7125.62 371.527   3
   7  11   6 4364.87 284.638   3
   7  11   7 198.548 87.1257   3
   7 -12   0 173.368 52.8744   4
   7 -12   0 202.669 58.8472   3
   7  12   0 158.865 52.0290   2
   7 -12   0 159.290 52.8578   1
   7 -12  -1 498.293 87.6028   4
   7 -12   1 401.059 74.5166   4
   7 -12   1 446.061 80.6283   2
   7  12   1 456.831 76.3013   2
   7 -12   1 311.377 65.9480   3
   7  12  -1 501.089 82.8080   2
   7 -12  -1 536.326 92.4266   1
   7  12   2 3291.66 205.286   2
   7  12  -2 3088.70 212.075   2
   7 -12   2 3343.13 218.872   3
  -7 -12   2 2931.85 200.896   4
   7 -12  -2 3069.43 215.240   1
   7 -12  -3 215.695 59.8840   1
  -7 -12   3 224.305 58.1750   4
   7 -12   3 343.202 76.7348   3
   7  12  -3 314.572 72.7811   2
  -7 -12   4 3471.89 239.247   4
   7 -12  -4 3481.15 244.524   1
   7 -12   4 3390.33 235.867   3
  -7 -12   5 668.750 111.514   4
   7 -12  -5 1111.35 144.453   1
   7  12  -5 1051.50 143.202   2
   7 -12   5 840.092 129.404   3
   7  12   5 1155.43 145.613   3
  -7 -12   6 5637.23 333.294   4
   7 -12  -6 7110.29 381.088   1
   7  12  -6 7010.52 373.547   2
   7 -12   6 6462.59 360.408   3
   7  12   6 6065.41 335.662   3
   7  13   0 2678.70 193.924   2
   7 -13   0 2518.40 189.050   4
   7  13   1 4465.02 242.848   2
   7  13  -1 3905.23 235.689   2
   7 -13   1 2753.81 194.832   3
   7 -13  -1 4107.93 246.846   4
   7 -13   1 3826.46 224.784   4
   7 -13  -1 2891.74 203.145   1
   7 -13  -2 1848.79 167.658   1
   7  13   2 1368.31 134.407   2
   7  13  -2 1633.61 160.139   2
   7 -13   2 1520.08 152.597   3
  -7 -13   2 1655.96 152.036   4
   7 -13  -3 4756.92 277.581   1
   7  13  -3 4225.35 263.179   2
   7 -13   3 4319.03 260.997   3
  -7 -13   3 4408.98 258.346   4
   7 -13  -4 781.510 115.302   1
   7 -13   4 806.057 121.990   3
   7  13  -4 526.098 99.9278   2
  -7 -13   4 794.083 119.325   4
   7 -13  -5 1783.66 185.790   1
   7  13  -5 1892.93 194.145   2
   7 -13   5 1867.72 187.881   3
   7  13   5 1891.88 181.688   3
  -7 -13   5 1242.51 151.427   4
   7 -13  -6 1153.58 154.368   1
   7 -13   6 1292.46 164.258   3
   7  13   6 1174.06 154.881   3
  -7 -13   6 1130.01 152.524   4
   7 -14   0 163.361 59.3447   4
   7  14   0 166.019 50.5868   2
   7  14   1 1515.38 143.599   2
   7  14  -1 1441.06 143.429   2
   7 -14   1 892.970 115.789   3
   7 -14  -1 1409.06 152.899   4
   7 -14   1 1422.44 142.367   4
   7 -14  -1 1479.32 147.803   1
   7 -14  -2 705.864 105.793   1
   7  14  -2 1026.71 132.191   2
   7 -14   2 874.728 118.091   3
   7 -14  -2 1079.83 133.974   4
  -7 -14   2 1082.42 125.912   4
   7 -14  -3 534.150 92.4824   1
  -7 -14   3 695.989 102.278   4
   7  14  -3 710.734 112.826   2
   7 -14   3 712.773 113.303   3
   7 -14  -4 1029.63 141.200   1
   7  14  -4 681.457 115.378   2
   7 -14   4 769.047 116.556   3
  -7 -14   4 707.082 114.293   4
   7 -14  -5 882.278 131.122   1
  -7 -14   5 528.092 104.575   4
   7  14  -5 1087.23 151.336   2
   7 -14   5 843.046 130.741   3
   7  14   5 1093.72 143.632   3
   7  14   6 1471.75 172.651   3
   7 -15   0-12.9891 32.8035   4
   7  15   0 26.8103 31.2102   2
   7 -15  -1 203.161 73.9854   4
   7 -15   1 117.291 51.4715   4
   7 -15   1 82.6463 38.6811   3
   7  15   1 111.652 43.0758   2
   7  15  -1 60.7679 41.8410   2
   7 -15  -2 275.846 81.0331   4
   7 -15  -2 326.443 81.4811   1
  -7 -15   2 329.339 70.3686   4
   7 -15   2 274.927 75.5334   3
   7  15  -2 391.646 86.4273   2
   7 -15  -3 29.1578 24.4994   1
  -7 -15   3-27.5455 52.5624   4
   7 -15   3 83.2417 52.4311   3
   7  15  -3 65.6375 45.9725   2
   7 -15  -4 901.100 132.333   1
  -7 -15   4 565.248 103.842   4
   7 -15   4 955.177 138.110   3
   7  15  -4 537.317 103.719   2
  -7 -15   5 578.941 110.977   4
   7 -15  -5 540.202 106.079   1
   7 -15   5 669.548 120.067   3
   7 -16   0 201.861 58.2212   4
   7  16   0 265.846 63.9317   2
   7 -16  -1 197.828 71.4946   4
   7 -16   1 218.665 67.2819   4
   7  16  -1 116.491 44.5799   2
   7 -16  -2 505.627 101.690   4
  -7 -16   2 399.039 84.1216   4
   7 -16   2 394.919 88.3686   3
   7  16  -2 312.630 77.8556   2
   7 -16  -3 2597.21 212.265   1
   7 -16   3 2434.30 211.566   3
  -7 -16   3 2379.14 212.345   4
   7 -16  -4 2976.10 236.671   1
   7 -16   4 2831.06 240.962   3
   7  16  -4 3096.58 245.367   2
  -7 -16   4 2648.96 225.328   4
   7 -17   0 492.299 98.3028   4
   7  17  -1 974.600 124.359   2
   7 -17  -1 1142.43 147.520   4
   7 -17   1 1005.22 129.173   4
   7 -17  -2 125.884 58.9925   4
   7 -17   2 18.5524 35.9748   3
   7  17  -2 146.957 56.0241   2
   7 -17  -3 351.033 81.2608   1
  -7 -17   3 234.337 64.2454   4
   7 -17   3 381.070 88.7620   3
   7  17  -3 244.985 73.9274   2
   7 -17  -4 2733.99 231.421   1
  -7 -17   4 2296.88 221.824   4
   7 -18   0 1796.89 185.966   4
   7 -18  -1 175.969 69.2500   4
   7 -18   1 87.6412 46.0831   4
   7  18  -1 131.537 51.7965   2
   7 -18  -2 525.021 114.738   4
   7 -18   2 391.544 99.3756   3
   7  18  -2 434.947 89.5175   2
   7  18  -3 2775.67 229.589   2
  -7 -18   3 2519.49 224.513   4
   7 -19   0 5961.23 339.838   4
   7 -19  -1 877.450 133.089   4
   7 -19   1 811.670 131.943   4
   7  19  -2 1327.28 154.774   2
   8   0   0 44.5862 38.5006   2
   8   0  -1 7749.96 316.254   2
   8   0   1 7652.43 319.750   2
   8   0  -2 623.337 93.6743   2
   8   0  -2 506.886 87.5742   1
   8   0   2 601.527 95.2177   2
   8   0  -3 19894.8 518.455   2
   8   0  -3 19606.5 520.062   1
   8   0   4 334.570 78.0297   2
   8   0  -4 204.513 56.8091   2
   8   0   4 332.228 68.5420   3
   8   0  -4 262.680 69.5716   1
   8   0  -5 662.689 95.2650   2
   8   0   5 727.664 103.425   3
   8   0   5 1127.94 137.028   2
   8   0  -5 1201.72 137.823   1
   8   0   6 3231.84 231.945   3
   8   0   6 3858.51 267.619   2
   8   0  -6 3738.05 251.142   1
   8   0   7 1486.59 169.183   3
   8   0   7 1341.32 164.706   2
   8   0  -7 1810.95 185.110   1
   8   0  -8 1258.33 158.798   1
   8  -1   0-6.19547 30.6101   2
   8   1   0 59.5086 30.8762   2
   8  -1   1 122.254 44.5987   2
   8   1   1 157.928 52.1794   2
   8  -1  -1 164.621 53.6278   2
   8   1  -1 134.000 45.2097   2
   8  -1  -1 129.295 53.6273   1
   8  -1  -2 1984.87 162.020   2
   8   1  -2 2155.96 168.598   2
   8   1  -2 2068.27 169.756   1
   8  -1  -2 2141.04 169.980   1
   8  -1   2 2241.75 178.647   2
   8   1   2 2209.72 177.396   2
   8  -1  -3 3450.61 212.567   2
   8   1  -3 3519.10 222.868   2
   8   1  -3 3512.64 222.381   1
   8  -1  -3 3657.06 229.272   1
   8  -1   3 3473.17 228.863   2
   8   1   3 3287.17 218.627   2
   8  -1  -4 767.366 107.568   2
   8   1  -4 766.308 109.206   2
   8  -1   4 689.327 94.9068   3
   8   1   4 680.782 96.2258   3
   8  -1   4 689.343 107.124   2
   8   1  -4 739.113 109.249   1
   8   1   4 748.191 111.633   2
   8  -1  -4 693.788 107.702   1
   8  -1   5 55.8874 41.1506   2
   8   1   5 97.7099 30.7400   2
   8  -1  -5-8.07621 41.9234   2
   8   1  -5 119.014 47.2183   2
   8  -1   5 33.8506 24.8301   3
   8   1   5 84.7628 26.5758   3
   8   1  -5 81.7051 40.4523   1
   8  -1  -5 54.6357 47.3310   1
   8   1  -6 1359.79 143.426   2
   8  -1   6 1432.74 156.520   3
   8   1   6 1048.19 131.895   3
   8  -1   6 1649.01 178.908   2
   8   1   6 1814.48 180.914   2
   8   1  -6 1359.82 153.710   1
   8  -1  -6 1713.95 173.321   1
   8  -1   7 1417.67 167.610   3
   8   1   7 1326.71 159.633   3
   8   1   7 1440.70 168.019   2
   8   1  -7 1398.54 161.730   1
   8  -1  -7 1479.03 170.848   1
   8   2   0 1576.76 145.033   2
   8  -2   0 1707.02 150.791   2
   8  -2   1 30.1262 35.1810   2
   8   2   1 46.7852 35.8256   2
   8  -2  -1 49.8844 40.7894   2
   8   2  -1 27.5143 37.1799   2
   8  -2  -1 40.1375 38.8635   1
   8  -2   2 251.598 69.2167   2
   8   2   2 197.061 54.3411   2
   8  -2  -2 197.272 61.2117   2
   8   2  -2 276.065 71.3048   2
   8  -2  -2 129.147 44.4284   1
   8  -2  -3 814.157 106.087   2
   8   2  -3 769.199 110.190   2
   8   2  -3 735.891 102.935   1
   8  -2   3 936.589 122.056   2
   8  -2  -3 777.009 104.634   1
   8   2   3 782.059 107.068   2
   8  -2  -4 570.556 92.5920   2
   8   2  -4 862.317 118.114   2
   8  -2   4 594.446 91.8885   3
   8   2  -4 1214.53 133.979   1
   8  -2   4 1045.29 132.263   2
   8   2   4 967.248 124.711   2
   8  -2  -4 987.901 128.679   1
   8   2  -5 2224.32 185.188   2
   8  -2   5 1997.39 174.689   3
   8   2   5 1669.82 157.768   3
   8  -2   5 2698.16 215.303   2
   8   2   5 2588.94 202.831   2
   8   2  -5 2718.64 202.370   1
   8  -2  -5 2656.14 210.762   1
   8  -2  -6 515.644 106.213   1
   8  -2   6 493.360 98.2403   2
   8   2   6 499.098 97.7383   2
   8   2  -6 305.918 70.6238   2
   8  -2   6 548.567 103.123   3
   8   2   6 385.751 81.7975   3
   8   2  -6 623.205 100.226   1
   8  -2  -7 500.375 98.1325   1
   8  -2   7 702.533 122.655   3
   8   2   7 681.765 116.683   2
   8   2   7 358.835 83.2544   3
   8   2  -7 625.845 106.114   1
   8  -3   0 125.911 42.8639   2
   8   3   0 139.663 53.1678   2
   8   3  -1 905.643 112.403   2
   8  -3  -1 652.359 98.6837   1
   8  -3   1 983.547 115.399   2
   8  -3  -1 827.356 108.807   2
   8   3   1 637.709 95.1699   2
   8   3  -2 3789.57 230.627   2
   8  -3  -2 3727.50 228.293   1
   8  -3   2 3779.82 231.342   2
   8   3   2 3452.23 220.390   2
   8  -3  -2 3795.47 220.841   2
   8  -3  -3 672.957 96.0768   2
   8   3  -3 692.627 99.1336   2
   8   3   3 620.914 94.9718   2
   8   3  -3 625.100 102.206   1
   8  -3   3 674.226 106.507   2
   8  -3  -3 665.646 103.295   1
   8  -3  -4 8066.33 324.049   2
   8   3  -4 8426.23 353.197   2
   8   3  -4 8944.94 355.752   1
   8  -3   4 9248.36 383.429   2
   8   3   4 8981.91 370.030   2
   8  -3  -4 9558.40 387.035   1
   8  -3  -5 488.981 104.171   1
   8  -3   5 555.373 108.246   2
   8   3   5 510.128 94.8383   2
   8   3  -5 461.974 83.5770   2
   8  -3   5 522.296 92.7711   3
   8   3   5 351.723 73.3347   3
   8   3  -5 529.196 92.6885   1
   8   3  -6 752.589 113.427   2
   8  -3   6 1244.59 149.832   3
   8   3   6 833.104 119.678   3
   8  -3   6 840.396 128.390   2
   8   3   6 1069.24 137.248   2
   8   3  -6 1202.16 138.993   1
   8  -3  -6 801.876 119.874   1
   8  -3  -7 16.8486 34.2414   1
   8   3   7 32.1737 32.4110   2
   8   3  -7 59.7954 43.0670   2
   8  -3   7 63.6253 48.1629   3
   8   3   7-12.6399 35.7218   3
   8   4   0 12906.0 420.783   2
   8  -4   0 13696.2 424.768   2
   8   4  -1 965.614 116.024   2
   8  -4  -1 850.469 110.251   1
   8  -4   1 841.317 111.398   2
   8  -4  -1 1035.83 119.119   2
   8   4   1 1127.41 123.930   2
   8   4  -2 6133.78 296.806   2
   8  -4  -2 6027.26 292.588   1
   8  -4   2 6435.15 304.872   2
   8   4   2 6385.65 298.670   2
   8  -4  -2 6876.89 299.048   2
   8   4  -3 6609.10 311.687   2
   8  -4   3 7084.01 293.608   3
   8  -4   3 7542.38 333.292   2
   8  -4  -3 6966.01 324.894   1
   8   4   3 6944.68 312.646   2
   8   4  -4 3726.28 239.529   2
   8   4  -4 4175.92 247.575   1
   8  -4   4 4101.31 255.141   2
   8   4   4 4119.65 249.364   2
   8  -4  -4 4143.55 257.768   1
   8   4  -5 872.507 121.423   2
   8  -4   5 1365.96 148.224   3
   8   4   5 648.852 99.2955   3
   8  -4   5 847.864 125.480   2
   8   4  -5 1300.08 139.351   1
   8   4   5 1091.64 133.279   2
   8  -4  -5 1241.31 142.117   1
   8  -4  -6 884.851 125.590   1
   8   4  -6 1188.62 149.023   2
   8  -4   6 1252.92 151.326   3
   8   4   6 575.989 101.006   3
   8  -4   6 731.725 121.450   2
   8   4   6 816.528 117.909   2
   8  -4  -7 723.856 116.805   1
   8   4  -7 1237.15 152.208   2
   8  -4   7 953.922 141.535   3
   8   4   7 1113.36 141.965   3
   8   4   7 1042.44 145.852   2
   8   5   0 26179.1 603.165   2
   8  -5   0 27327.6 616.453   1
   8  -5   0 26963.0 593.138   2
   8   5  -1 460.966 84.5340   2
   8  -5  -1 496.677 87.9403   1
   8  -5   1 589.369 94.6050   2
   8  -5  -1 635.624 98.5712   2
   8   5   1 637.967 95.4087   2
   8   5  -2 8765.45 355.067   2
   8  -5   2 9360.96 370.532   2
   8  -5  -2 8963.33 356.655   1
   8   5   2 8488.79 345.754   2
   8  -5  -2 9541.15 346.565   2
   8  -5   3-20.1067 42.3570   2
   8   5   3 75.3132 41.0083   2
   8  -5  -3 29.9848 23.4374   2
   8   5  -3 54.6878 38.8639   2
   8  -5   3 54.3439 42.6593   3
   8  -5  -3 47.7809 42.4618   1
   8   5  -4 2998.43 214.091   2
   8   5  -4 2918.41 211.975   1
   8  -5   4 3037.42 226.381   2
   8   5   4 3000.86 212.175   2
   8  -5  -4 2911.01 216.348   1
   8   5  -5 866.339 117.387   2
   8  -5   5 1025.32 132.007   3
   8   5   5 815.446 114.370   3
   8  -5   5 749.429 121.898   2
   8   5  -5 929.770 126.667   1
   8   5   5 1004.16 128.075   2
   8  -5  -5 745.939 117.078   1
   8  -5  -6 840.050 125.794   1
   8   5  -6 1143.53 146.408   2
   8  -5   6 1200.92 149.824   3
   8   5   6 708.970 110.725   3
   8   5   6 1227.54 141.919   2
   8  -5  -7 66.4799 29.4254   1
   8  -5   7 82.7439 48.6697   3
   8   5  -7 82.1775 57.0927   2
   8   5   7 147.432 68.3064   3
   8   6   0 14763.9 451.532   2
   8  -6   0 15585.1 468.435   1
   8   6   1 5851.83 283.949   2
   8   6  -1 5680.30 285.998   2
   8  -6  -1 5473.02 273.291   1
   8  -6   1 5916.73 287.547   2
   8  -6  -1 6076.10 277.949   2
   8   6  -2 1296.43 137.725   2
   8  -6   2 1295.85 139.167   2
   8  -6  -2 1309.74 136.470   1
   8  -6  -2 1020.13 116.368   2
   8   6   2 1349.62 140.540   2
   8   6  -3 2582.68 198.064   2
   8  -6   3 2824.18 191.973   3
   8  -6   3 2894.66 211.867   2
   8  -6  -3 2673.98 206.014   1
   8   6   3 2674.09 198.470   2
   8   6  -4 2421.11 197.117   2
   8  -6   4 2894.44 226.081   2
   8   6   4 2738.49 206.002   2
   8  -6  -4 2717.15 215.786   1
   8  -6  -5 1159.10 144.430   1
   8   6  -5 1685.25 172.347   2
   8  -6   5 1823.40 175.687   3
   8   6   5 1520.39 154.538   3
   8  -6   5 1104.75 146.345   2
   8   6   5 1741.55 168.031   2
   8  -6  -6 138.681 60.8513   1
   8   6   6 150.588 49.3066   2
   8  -6   6 267.194 84.0309   3
   8   6  -6 182.901 62.5232   2
   8   6   6 206.342 74.7213   3
   8  -6  -7 583.061 107.722   1
   8   6  -7 719.565 128.561   2
   8  -6   7 685.754 122.345   3
   8   6   7 663.654 117.233   3
   8  -7   0 452.104 83.3780   2
   8   7   0 362.352 72.9695   2
   8  -7   0 457.576 79.7596   1
   8   7   1 1246.51 132.270   2
   8   7  -1 1445.69 147.098   2
   8  -7  -1 1364.89 139.804   1
   8  -7   1 1445.74 146.909   2
   8  -7  -1 981.774 112.399   2
  -8  -7   2 93.3574 44.9364   4
   8  -7   2 58.6507 31.6901   2
   8  -7  -2 147.618 53.3153   2
   8   7   2 119.986 48.3594   2
   8   7  -2 96.9326 25.8033   2
   8  -7  -2 119.625 43.1880   1
   8   7  -3 807.156 110.527   2
   8  -7   3 647.646 99.7370   3
   8  -7   3 1015.22 127.017   2
   8   7   3 951.930 117.193   2
   8  -7  -3 898.093 126.652   1
   8  -7  -4 360.540 80.3395   1
   8  -7   4 534.386 102.441   2
   8   7   4 324.470 74.4343   2
   8   7  -4 373.332 87.9496   2
   8  -7   4 325.528 74.6682   3
   8  -7  -5 535.657 96.7619   1
   8  -7   5 649.949 108.146   3
   8   7   5 544.522 97.5301   2
   8   7  -5 657.106 113.083   2
   8  -7   5 446.632 97.7942   2
   8  -7  -6 615.788 110.841   1
   8   7  -6 718.753 123.610   2
   8  -7   6 655.661 119.057   3
   8   7   6 630.157 110.112   3
   8  -7   7 162.572 78.3269   3
   8   7  -7 81.2625 43.6289   2
   8   7   7 113.975 59.5643   3
   8  -8   0 546.053 89.7494   2
   8   8   0 479.181 88.0646   2
   8  -8   0 476.374 90.6959   1
   8   8   1 942.118 118.585   2
   8   8  -1 880.895 115.510   2
   8  -8   1 919.506 116.019   2
   8  -8  -1 954.758 119.666   1
   8  -8  -1 668.172 94.9790   2
  -8  -8   2 1322.01 135.187   4
   8   8  -2 1947.69 173.961   2
   8  -8   2 1965.59 174.501   2
   8  -8  -2 1984.10 176.255   1
   8   8   2 1986.28 169.571   2
  -8  -8   3 2535.82 201.878   4
   8   8  -3 3064.59 217.257   2
   8  -8   3 2228.41 177.584   3
   8  -8   3 3349.97 237.410   2
   8   8   3 3041.42 210.435   2
   8  -8  -3 3547.36 242.483   1
   8  -8  -4 422.706 85.9326   1
  -8  -8   4 306.976 77.7949   4
   8  -8   4 378.532 87.3948   2
   8   8   4 463.430 87.9052   2
   8  -8   4 311.896 75.3385   3
   8   8  -4 321.232 76.0791   2
   8  -8  -5 1635.59 174.848   1
  -8  -8   5 1166.59 146.392   4
   8   8  -5 1757.14 180.469   2
   8  -8   5 1612.58 170.783   3
   8   8   5 1761.67 167.317   2
   8  -8  -6 504.075 104.039   1
  -8  -8   6 206.874 72.2057   4
   8  -8   6 415.938 98.3358   3
   8   8  -6 436.886 100.973   2
   8   8   6 315.237 82.3781   3
   8   8   7 804.815 129.143   3
   8  -9   0 72.7844 44.0214   2
   8   9   0 20.2690 29.8218   2
   8  -9   0 73.0540 43.6221   1
   8   9   1 1534.63 149.956   2
   8   9  -1 1619.22 156.931   2
   8  -9   1 1579.89 151.908   2
   8  -9  -1 1720.26 159.890   1
  -8  -9   2 102.042 41.4044   4
   8  -9   2 236.696 59.9385   2
   8   9   2 150.013 55.3773   2
   8   9  -2 135.744 53.0981   2
   8  -9  -2 167.479 68.2480   1
  -8  -9   3 1940.63 174.029   4
   8   9  -3 1602.20 158.214   2
   8  -9   3 1359.10 142.556   3
   8  -9   3 2319.23 200.217   2
   8   9   3 2171.60 178.959   2
   8  -9  -3 2014.00 186.624   1
   8  -9  -4 1510.36 164.501   1
  -8  -9   4 990.723 137.641   4
   8   9  -4 769.407 117.474   2
   8  -9   4 810.875 117.190   3
   8  -9   4 1346.13 159.531   2
   8   9   4 1227.18 136.255   2
   8  -9  -5 643.503 115.272   1
  -8  -9   5 428.673 90.2756   4
   8  -9   5 514.605 105.230   3
   8   9  -5 611.041 115.010   2
   8  -9  -6 395.263 90.0639   1
  -8  -9   6 422.217 101.883   4
   8  -9   6 559.016 111.741   3
   8   9  -6 462.245 107.265   2
   8   9   6 522.766 102.089   3
   8 -10   0 272.984 62.2556   2
   8  10   0 224.546 67.1176   2
   8 -10   0 253.760 65.2482   1
   8  10   1 2974.67 209.241   2
   8  10  -1 2744.21 207.055   2
   8 -10   1 2725.92 198.128   2
   8 -10  -1 2913.53 207.926   1
   8 -10   2 356.314 82.3977   2
   8  10   2 226.705 58.9088   2
   8  10  -2 159.932 45.3319   2
   8 -10  -2 242.114 71.8897   1
  -8 -10   3 2698.76 201.240   4
   8  10  -3 2146.44 189.185   2
   8 -10   3 1821.31 166.429   3
   8 -10   3 3335.38 239.210   2
   8  10   3 3006.29 211.140   2
   8 -10  -3 3202.20 237.568   1
   8 -10  -4 2535.48 211.987   1
  -8 -10   4 2040.65 186.279   4
   8  10  -4 2773.59 223.956   2
   8 -10   4 1955.48 181.166   3
   8  10   4 2816.42 205.651   2
   8 -10  -5 655.264 112.482   1
  -8 -10   5 572.000 107.747   4
   8 -10   5 685.093 114.887   3
   8  10  -5 671.904 116.265   2
  -8 -10   6 893.608 142.900   4
   8 -10   6 1197.54 157.378   3
   8  11   0 1642.31 160.888   2
   8 -11   0 964.709 120.169   1
   8  11   1 3613.69 230.615   2
   8  11  -1 3718.20 244.413   2
   8 -11   1 3870.71 240.454   1
   8 -11  -1 3545.86 231.542   1
   8  11  -2 6764.31 329.242   2
   8 -11   2 7053.97 314.889   3
   8 -11   2 8035.98 364.801   2
   8 -11  -2 7949.04 363.428   1
   8  11   2 7188.43 322.352   2
  -8 -11   3 5084.50 277.953   4
   8  11  -3 3255.74 235.005   2
   8 -11   3 3848.81 247.276   3
   8 -11   3 5686.59 316.344   2
   8  11   3 5448.28 280.530   2
   8 -11  -3 5915.57 324.726   1
  -8 -11   4 1613.02 167.611   4
   8 -11  -4 2548.72 215.045   1
   8  11  -4 2246.50 206.722   2
   8 -11   4 1624.27 168.280   3
   8 -11  -5 6380.69 349.559   1
   8  11  -5 6523.95 358.566   2
   8 -11   5 6398.62 346.172   3
   8  12   0 3897.70 247.268   2
   8 -12   0 2859.07 205.399   1
   8 -12   1 303.357 75.7723   2
   8  12   1 368.492 80.9195   2
   8  12  -1 363.819 79.2408   2
   8 -12  -1 294.778 77.2106   1
   8  12   2 5794.40 292.971   2
   8  12  -2 4971.82 288.456   2
   8 -12   2 5885.61 299.047   3
   8 -12  -2 5720.41 310.572   1
   8  12  -3 2819.57 218.777   2
   8 -12   3 2786.06 213.107   3
   8 -12  -3 4616.22 289.716   1
  -8 -12   3 3934.30 250.183   4
   8 -12  -4 368.280 92.6358   1
  -8 -12   4 206.872 69.8075   4
   8 -12   4 127.255 47.3430   3
   8  12  -4 306.304 80.1791   2
  -8 -12   5 1753.01 183.496   4
   8 -12  -5 1505.98 174.093   1
   8  12  -5 1614.38 182.245   2
   8 -12   5 1720.11 184.124   3
   8  13   0 247.429 69.8450   2
   8  13   1 499.628 88.8946   2
   8  13  -1 533.066 96.7458   2
   8 -13  -1 250.227 66.1669   1
   8  13   2 506.347 90.5964   2
   8 -13   2 588.406 101.532   3
   8  13  -2 345.974 81.3717   2
   8 -13  -2 488.204 99.1791   1
   8 -13  -3 601.892 110.825   1
  -8 -13   3 496.473 89.4275   4
   8 -13   3 433.252 92.0429   3
   8  13  -3 312.720 71.1324   2
   8 -13  -4 1126.94 148.796   1
   8  13  -4 934.629 137.221   2
   8 -13   4 730.618 115.481   3
  -8 -13   4 1171.92 147.313   4
  -8 -13   5 212.113 64.2632   4
   8 -13   5 172.293 47.5629   3
   8  14   0 121.960 47.6364   2
   8  14   1 1368.47 145.728   2
   8  14  -1 1031.89 130.878   2
   8 -14  -1 1368.50 151.729   1
   8 -14   2 206.096 65.6745   3
   8  14  -2 54.4143 36.7546   2
   8 -14  -2 146.997 59.0517   1
   8 -14  -3 370.027 91.5207   1
  -8 -14   3 380.798 86.0898   4
   8 -14   3 505.145 100.881   3
   8  14  -3 275.880 71.6401   2
   8 -14  -4 562.825 108.903   1
  -8 -14   4 467.190 93.1794   4
   8 -14   4 398.317 92.5527   3
   8  14  -4 481.899 107.252   2
   8 -15   0 200.895 63.9860   4
   8  15   0 145.593 48.8856   2
   8  15   1 186.203 59.1322   2
   8  15  -1 122.466 45.4451   2
   8 -15   2 516.472 103.458   3
   8  15  -2 197.216 59.1688   2
   8 -15  -2 463.810 98.2109   1
   8 -15  -3 193.001 70.4028   1
  -8 -15   3 187.197 59.9547   4
   8 -15   3 371.107 88.8631   3
   8  15  -3 129.770 54.0745   2
  -8 -15   4 294.985 75.7300   4
   8 -15   4 251.109 88.7733   3
   8 -16   0 130.632 61.5807   4
   8  16   0-11.2446 35.1200   2
   8  16  -1 230.836 70.0124   2
   8 -16  -1 251.630 70.3299   4
   8  16  -2 967.100 130.872   2
   8 -16   2 1106.24 147.540   3
   8 -16  -3 57.1463 50.4098   1
   8 -16   3 168.241 66.4411   3
   8 -17   0 1138.61 152.877   4
   8  17  -1 1081.84 142.142   2
   8 -17  -1 1337.19 165.109   4
   8 -17   2 2140.95 206.302   3
   8 -18   0 1332.04 169.351   4
   9   0   0 67.0361 41.4360   2
   9   0   1 53.4752 37.0837   2
   9   0  -1 13.9471 38.1515   2
   9   0   2-12.7899 41.3645   2
   9   0  -2 47.7294 34.6953   2
   9   0  -2 19.3388 30.9450   1
   9   0   3-27.5661 37.2685   2
   9   0  -3 57.8560 51.8163   2
   9   0  -3 10.2425 32.8121   1
   9   0   4-27.1387 27.3896   2
   9   0  -4 29.9003 32.8665   2
   9   0  -4-38.4094 32.8294   1
   9   0   5-16.0454 30.5494   2
   9   0  -5-1.22295 38.7720   2
   9   0  -5-78.0289 43.1193   1
   9   0   6-24.3486 35.5881   2
   9   0   6-26.5173 38.6503   3
   9   0  -6 70.3254 47.5137   1
   9  -1   0 1508.56 157.619   2
   9   1   0 1574.09 162.345   2
   9   1  -1 3986.97 247.079   2
   9  -1   1 4069.18 252.818   2
   9   1   1 4290.39 259.979   2
   9  -1  -1 4181.38 255.794   2
   9   1  -2 658.154 106.075   2
   9   1   2 506.805 90.1116   2
   9  -1  -2 540.346 97.3925   2
   9  -1  -2 508.463 91.7284   1
   9  -1   2 649.142 108.321   2
   9  -1   3 90.2260 47.3581   2
   9   1   3 175.088 57.7544   2
   9  -1  -3 191.087 63.1021   2
   9   1  -3 246.309 71.5846   2
   9   1  -3 175.549 63.3393   1
   9  -1  -3 58.2411 46.1969   1
   9   1  -4 701.121 113.885   2
   9  -1   4 443.068 91.7296   2
   9   1   4 568.892 109.790   2
   9  -1  -4 439.609 85.1817   2
   9  -1  -4 673.179 109.395   1
   9   1  -4 527.989 95.5975   1
   9   1  -5 1872.87 179.362   2
   9  -1   5 2000.70 193.941   2
   9   1   5 1851.49 186.291   2
   9   1  -5 2056.51 188.940   1
   9  -1  -5 1980.32 188.487   1
   9  -1   6 2401.03 213.646   3
   9  -1   6 2926.67 251.189   2
   9   1   6 2860.27 237.509   2
   9   1  -6 2405.14 209.964   1
   9  -1  -6 2723.75 227.196   1
   9  -2   0 323.391 76.7850   2
   9   2   0 294.370 81.4652   2
   9   2  -1 1304.03 142.423   2
   9  -2   1 1550.98 157.737   2
   9   2   1 1604.97 161.007   2
   9  -2  -1 1439.24 151.781   2
   9   2  -2 2998.50 217.737   2
   9  -2  -2 2886.44 218.780   1
   9  -2   2 2842.60 219.016   2
   9   2   2 2977.55 219.490   2
   9  -2  -2 3040.60 217.108   2
   9  -2  -3 3427.77 229.143   2
   9   2  -3 3706.78 245.712   2
   9   2  -3 3540.54 246.905   1
   9  -2  -3 3318.39 233.595   1
   9  -2   3 3041.97 233.444   2
   9   2   3 3644.30 249.898   2
   9  -2   4 110.259 44.0694   2
   9   2   4 303.420 86.0342   2
   9  -2  -4 183.680 64.4849   2
   9   2  -4 156.444 54.2816   2
   9   2  -4 161.490 53.9538   1
   9  -2  -4 140.999 51.5597   1
   9   2  -5 1870.07 181.779   2
   9  -2   5 2123.53 204.005   2
   9   2  -5 2024.20 188.908   1
   9   2   5 2084.13 194.838   2
   9  -2  -5 1888.22 185.588   1
   9   2  -6 2759.64 222.212   2
   9  -2   6 2855.18 232.765   3
   9  -2   6 3511.72 276.194   2
   9   2   6 3271.94 251.674   2
   9   2  -6 2913.81 230.912   1
   9  -2  -6 3172.48 252.247   1
   9  -3   0 4188.10 254.804   2
   9   3   0 4547.13 264.586   2
   9  -3   1 503.555 89.1830   2
   9  -3  -1 483.213 95.7131   2
   9   3   1 575.240 99.5593   2
   9   3  -1 415.108 82.9457   2
   9  -3  -1 411.314 91.2026   1
   9   3  -2 623.832 105.354   2
   9  -3  -2 616.374 105.535   1
   9  -3   2 828.081 121.189   2
   9   3   2 679.728 109.985   2
   9  -3  -2 872.757 118.645   2
   9   3   3 487.681 96.5990   2
   9  -3  -3 309.294 74.7598   2
   9   3  -3 530.855 100.532   2
   9  -3   3 573.772 105.997   2
   9  -3  -3 283.888 72.1696   1
   9   3  -4 3048.77 228.444   2
   9   3  -4 3257.08 238.592   1
   9  -3   4 3432.26 249.734   2
   9   3   4 3232.38 236.099   2
   9  -3   5 358.925 99.5708   2
   9   3   5 297.851 78.4940   2
   9   3  -5 257.147 66.4990   2
   9   3  -5 294.181 71.3339   1
   9  -3  -5 352.289 81.4787   1
   9   3  -6 653.092 109.969   2
   9  -3   6 660.990 114.888   3
   9  -3   6 929.493 143.994   2
   9   3   6 870.103 128.003   2
   9   3  -6 778.974 117.661   1
   9  -3  -6 1081.79 148.268   1
   9  -4   0 7.16159 31.2680   2
   9   4   0-24.4430 32.9575   2
   9   4  -1 1292.37 149.065   2
   9  -4  -1 1263.00 146.687   1
   9  -4   1 1573.09 160.601   2
   9  -4  -1 1383.47 150.947   2
   9   4   1 1622.51 165.769   2
   9  -4   2 71.5247 57.3703   2
   9   4   2 80.8329 59.9612   2
   9  -4  -2 197.600 69.9185   2
   9   4  -2 103.211 38.8754   2
   9  -4  -2 31.5390 44.4687   1
   9   4  -3 10491.5 422.255   2
   9  -4   3 11029.1 430.586   2
   9  -4  -3 7462.18 357.572   1
   9   4   3 11095.1 427.152   2
   9  -4  -3 7315.01 329.755   2
   9   4  -4 1499.21 164.026   2
   9  -4   4 1518.92 171.190   2
   9   4   4 1481.15 159.276   2
   9  -4  -4 1153.08 145.801   1
   9   4  -5 1977.14 190.609   2
   9   4  -5 1906.89 183.726   1
   9   4   5 1469.36 164.398   2
   9  -4  -5 1511.77 171.449   1
   9   4  -6 2697.79 225.377   2
   9  -4   6 3193.16 250.657   3
   9   4   6 2972.17 238.083   2
   9  -4  -6 2998.35 248.493   1
   9   5   0 667.089 107.947   2
   9  -5   0 671.919 104.040   2
   9  -5   1 397.095 79.9997   2
   9  -5  -1 456.384 88.0318   2
   9   5   1 590.909 103.797   2
   9   5  -1 406.111 84.3048   2
   9  -5  -1 453.322 95.7672   1
   9  -5   2 175.848 72.4286   2
   9  -5  -2 171.490 57.2914   2
   9   5   2 186.875 71.6302   2
   9   5  -2 106.220 39.8142   2
   9  -5  -2 209.869 74.1946   1
   9   5  -3 1438.89 161.084   2
   9  -5   3 1476.92 160.072   2
   9  -5  -3 1090.11 138.602   1
   9   5   3 1565.64 162.768   2
   9   5  -4 4400.66 279.926   2
   9  -5   4 3814.35 267.557   2
   9  -5  -4 4158.98 275.553   1
   9   5  -5 2271.13 204.206   2
   9  -5   5 2756.62 221.377   3
   9  -5   5 2976.16 251.252   2
   9  -5  -5 2639.03 230.520   1
   9   5  -6 5082.66 313.506   2
   9  -5   6 5056.61 314.841   3
   9   5   6 5398.70 318.622   2
   9   6   0 2763.56 214.778   2
   9  -6   0 3067.69 219.573   2
   9  -6   1 36.5111 34.8898   2
   9  -6  -1 52.8747 44.0587   2
   9   6   1 91.3607 48.9531   2
   9   6  -1-8.16079 35.6657   2
   9  -6  -1 27.1973 34.9040   1
   9  -6   2 104.534 50.7364   2
   9  -6  -2 22.7223 41.5379   2
   9   6   2 72.8701 32.4350   2
   9   6  -2 81.6498 48.3066   2
   9  -6  -2 87.7134 46.5644   1
   9   6  -3 949.906 130.457   2
   9  -6   3 1273.63 151.408   2
   9   6   3 1222.66 146.442   2
   9   6  -4 3379.71 247.275   2
   9  -6   4 3276.15 254.106   2
   9   6   4 2547.29 209.711   2
   9  -6  -4 3467.57 260.025   1
   9  -6   5 696.401 114.861   3
   9  -6   5 659.267 122.496   2
   9   6   5 593.725 108.536   2
   9   6  -5 602.829 111.549   2
   9  -6  -5 773.134 128.903   1
   9  -6   6 3966.13 286.799   3
   9   6   6 3191.76 242.856   2
   9  -7   0-27.3434 39.1870   2
   9   7   0-22.6482 41.1166   2
   9   7  -1 706.200 110.589   2
   9  -7  -1 1297.80 146.877   1
   9  -7   1 1269.46 148.067   2
   9  -7  -1 854.080 115.389   2
   9   7   1 1088.78 132.029   2
   9   7  -2 971.977 132.879   2
   9  -7   2 1347.65 153.290   2
   9  -7  -2 1573.86 164.327   1
   9   7   2 1462.85 156.448   2
   9  -7   3 1181.26 149.317   2
   9  -7  -3 1195.39 152.269   1
   9   7   3 1336.83 149.648   2
   9  -7   4 719.870 121.095   2
   9   7  -4 605.018 105.648   2
   9   7   4 542.304 99.9044   2
   9  -7  -4 695.846 121.096   1
   9  -7   5 115.110 43.7341   2
   9   7   5 156.485 68.0115   2
   9   7  -5-16.7717 49.9126   2
   9  -7   5 197.159 72.2099   3
   9  -7  -5 288.456 87.8977   1
   9  -7   6 697.025 121.500   3
   9  -8   0 93.2653 42.2471   2
   9   8   0 160.840 65.4809   2
   9  -8   0 59.5666 47.0926   1
   9   8   1 1439.18 152.277   2
   9   8  -1 885.059 123.157   2
   9  -8  -1 1462.32 158.891   1
   9  -8   1 1390.10 149.969   2
   9  -8  -1 1321.32 142.219   2
   9  -8   2 67.0081 39.8233   2
   9   8   2 178.615 65.9432   2
   9   8  -2 135.891 61.5921   2
   9  -8  -2 122.428 63.6971   1
   9   8  -3 795.169 123.018   2
   9  -8   3 793.777 131.335   2
   9  -8  -3 761.682 118.592   1
   9   8   3 693.990 112.434   2
  -9  -8   4 371.850 85.5000   4
   9  -8   4 378.598 99.5544   2
   9   8   4 313.201 72.5317   2
   9   8  -4 302.171 70.3298   2
   9  -8  -4 281.854 70.9388   1
   9  -8  -5 35.6664 42.9669   1
  -9  -8   5 22.5963 29.3743   4
   9   8   5 63.3335 43.9026   2
   9  -8   5 42.7338 44.8287   3
   9   8  -5-104.723 64.5762   2
   9   9   0 2527.34 205.691   2
   9  -9   0 2788.35 216.887   1
   9  -9   1 104.752 47.2763   2
   9   9   1 279.367 74.2741   2
   9   9  -1 107.379 42.4126   2
   9  -9  -1 308.253 81.6187   1
   9   9  -2 624.606 111.316   2
   9   9   2 660.683 105.806   2
   9  -9   2 778.492 120.511   2
   9  -9  -2 825.760 124.086   1
   9   9  -3 815.193 132.792   2
   9   9   3 502.759 92.4315   2
   9  -9   3 891.725 136.702   2
   9  -9  -3 705.228 113.816   1
   9   9  -4 800.488 124.068   2
  -9  -9   4 717.809 117.123   4
   9  -9   4 1077.49 157.998   2
   9   9   4 722.237 114.652   2
   9  -9  -4 1047.04 152.264   1
  -9  -9   5-2.64670 31.9865   4
   9  -9   5 53.6505 35.7325   3
   9  10   0 1028.67 134.973   2
   9 -10   0 883.823 121.557   1
   9  10   1 2547.19 206.331   2
   9  10  -1 2238.24 197.693   2
   9 -10   1 2494.32 204.897   2
   9  10  -2 1360.23 159.929   2
   9 -10   2 1707.42 175.758   2
   9  10   2 1267.87 147.592   2
   9 -10   3 78.3691 46.4419   2
   9  10   3 120.213 55.5600   2
   9  10  -3 46.0860 40.4595   2
   9 -10  -3 45.6808 57.2094   1
  -9 -10   4 1174.72 146.587   4
   9  10  -4 1589.56 175.555   2
   9  10   4 1573.55 163.454   2
   9 -10  -4 1646.58 186.857   1
   9 -10   5 162.412 61.4219   3
   9  11   0 53.1100 35.9428   2
   9 -11   0 3.65291 32.0721   1
   9  11   1 1832.37 177.658   2
   9  11  -1 1835.62 183.675   2
   9 -11  -1 1853.76 182.052   1
   9  11  -2 1421.40 164.018   2
   9 -11   2 1714.05 183.466   2
   9 -11  -2 2045.03 196.337   1
   9  11   2 1620.85 165.693   2
   9 -11   3 310.797 90.9838   2
   9  11   3 334.975 81.0022   2
   9  11  -3 241.040 69.5735   2
   9 -11  -3 289.593 84.9201   1
  -9 -11   4 1503.41 168.203   4
   9  12   0 46.1490 40.5224   2
   9 -12   0 78.9249 44.5180   1
   9  12   1 5361.35 305.152   2
   9  12  -1 5114.90 308.377   2
   9 -12   2 151.531 59.9459   2
   9  12   2 63.7084 43.1729   2
   9  12  -2 80.8480 57.4710   2
   9 -12  -2 13.4561 37.8379   1
   9  12  -3 5383.21 322.749   2
   9 -12  -3 5632.43 341.089   1
  -9 -12   4 294.078 80.1195   4
   9  13   0 4322.17 275.303   2
   9  13   1 331.297 85.1347   2
   9  13  -1 111.873 61.3137   2
   9 -13  -1 306.991 81.5034   1
   9  13  -2 4593.36 300.029   2
   9 -13  -2 4754.26 298.835   1
   9  13   2 4623.06 282.300   2
   9 -13  -3 1294.93 169.236   1
   9  14   0 5324.90 308.599   2
   9  14   1 1282.31 153.314   2
   9  14  -1 1062.42 148.609   2
   9 -14  -2 1674.38 183.949   1
   9  15   0 1018.80 140.429   2
   9  15   1 2843.46 227.730   2
  10   0   0 326.853 84.5317   2
  10   0   1 450.412 96.8558   2
  10   0  -1 429.982 91.7233   2
  10   0   2 2393.18 211.858   2
  10   0  -2 2391.77 206.293   2
  10   0  -3 1481.26 167.552   2
  10   0  -3 1029.60 143.493   1
  10   0   3 1461.41 167.431   2
  10   0  -4 1115.82 148.683   2
  10   0  -4 1026.47 144.856   1
  10   0   4 1170.94 156.321   2
  10   0  -5 349.936 85.8417   2
  10  -1   0 3261.40 242.881   2
  10   1   0 3151.77 238.760   2
  10  -1   1 1050.27 142.308   2
  10   1   1 901.300 128.780   2
  10  -1  -1 1101.13 142.840   2
  10   1  -1 1060.36 142.471   2
  10   1  -2 6338.16 336.470   2
  10  -1   2 6911.46 360.832   2
  10   1   2 7003.30 359.793   2
  10  -1  -2 6462.60 339.543   2
  10  -1   3 420.270 98.2912   2
  10   1   3 381.119 92.4586   2
  10  -1  -3 265.847 71.4878   2
  10   1  -3 305.014 87.7450   2
  10  -1  -3 173.826 61.6760   1
  10  -1  -4 1287.35 155.582   2
  10   1  -4 1370.85 160.241   2
  10   1  -4 1217.08 156.818   1
  10  -1  -4 1273.68 158.751   1
  10  -1   4 1484.66 174.688   2
  10   1   4 1545.98 179.775   2
  10   1  -5 157.609 58.7841   2
  10  -2   0 186.696 69.2120   2
  10   2   0 332.474 87.6207   2
  10  -2   1 4432.55 284.714   2
  10   2   1 4080.56 275.112   2
  10  -2  -1 4375.11 277.197   2
  10   2  -1 3904.61 265.494   2
  10  -2   2 75.5804 39.7780   2
  10   2   2 35.9358 31.2022   2
  10  -2  -2 80.5333 37.8391   2
  10   2  -3 2680.88 226.440   2
  10  -2  -3 3293.79 251.590   1
  10  -2   3 3673.54 270.701   2
  10   2   3 3158.28 244.680   2
  10  -2  -3 2135.63 195.785   2
  10  -2  -4 1927.18 187.362   2
  10   2  -4 1921.03 191.957   2
  10  -2  -4 1964.68 199.075   1
  10  -2   4 2055.45 204.702   2
  10   2   4 2393.92 221.560   2
  10   2  -5 675.536 120.914   2
  10  -3   0 3067.51 233.002   2
  10   3   0 3789.30 266.993   2
  10   3  -1 11875.9 460.581   2
  10  -3   1 11821.0 466.405   2
  10  -3  -1 12330.4 468.551   2
  10   3   1 11759.0 464.655   2
  10   3  -2 4871.84 299.546   2
  10  -3  -2 4800.55 307.839   1
  10  -3   2 4661.56 299.655   2
  10   3   2 3246.44 246.549   2
  10  -3  -2 2945.99 228.616   2
  10   3   3 415.130 94.7070   2
  10  -3  -3 658.806 109.901   2
  10   3  -3 568.140 103.176   2
  10  -3  -3 673.606 113.814   1
  10  -3   3 832.324 136.287   2
  10   3  -4 1443.98 170.641   2
  10  -3  -4 1582.43 177.141   1
  10  -3   4 1461.73 176.912   2
  10   3   4 1535.62 175.629   2
  10   3  -5 588.006 114.645   1
  10  -4   0 1147.97 144.946   2
  10   4   0 1152.43 148.112   2
  10   4  -1 1923.89 190.193   2
  10  -4   1 2188.13 200.501   2
  10  -4  -1 2183.59 196.556   2
  10   4   1 1963.84 192.252   2
  10  -4   2 603.379 114.949   2
  10   4   2 305.776 80.9889   2
  10  -4  -2 381.484 88.1689   2
  10   4  -2 412.703 95.5196   2
  10  -4  -2 583.094 108.621   1
  10   4  -3 1139.27 150.173   2
  10  -4  -3 1102.58 146.679   1
  10  -4   3 1310.61 160.005   2
  10   4   3 788.276 124.033   2
  10  -4   4 257.486 82.1660   2
  10   4   4 359.234 93.0444   2
  10   4  -4 237.057 73.0665   2
  10  -4  -4 295.499 87.8268   1
  10  -5   0 5269.53 308.509   2
  10   5   0 4878.77 297.697   2
  10   5  -1 2141.03 203.423   2
  10  -5   1 2256.58 208.899   2
  10  -5  -1 1387.22 157.229   2
  10   5   1 1590.17 175.953   2
  10  -5   2 386.678 94.4938   2
  10  -5  -2 459.983 93.5396   2
  10   5   2 343.250 81.1600   2
  10   5  -2 621.805 110.329   2
  10  -5  -2 553.571 115.370   1
  10   5  -3 1023.08 139.150   2
  10  -5  -3 1181.34 155.236   1
  10  -5   3 1041.53 148.082   2
  10   5   3 835.066 123.735   2
  10   5   4 364.632 89.5831   2
  10   5  -4 415.027 101.259   2
  10  -6   0 365.484 82.2485   2
  10   6   0 629.757 111.305   2
  10   6  -1 5770.72 327.464   2
  10  -6   1 6595.72 353.825   2
  10  -6  -1 5272.40 302.363   2
  10   6   1 4353.04 289.549   2
  10  -6   2 38.8221 35.8503   2
  10   6   2 80.9935 43.0175   2
  10   6  -2 99.8958 53.7534   2
  10  -6  -2 46.8343 42.1450   1
  10   6  -3 1354.32 167.357   2
  10  -6   3 1353.87 166.590   2
  10  -6  -3 1314.95 169.596   1
  10   6   3 980.840 140.519   2
  10   6   4 1366.07 167.767   2
  10  -7   0 42.9901 38.1441   2
  10   7   0 62.3226 56.0866   2
  10   7  -1 839.460 133.361   2
  10   7   1 597.480 109.473   2
  10  -7  -1 804.333 134.425   1
  10  -7   1 795.284 128.231   2
  10  -7  -1 740.857 111.678   2
  10   7  -2 1229.47 154.237   2
  10  -7  -2 1363.46 166.966   1
  10  -7   2 1379.35 167.864   2
  10   7   2 841.295 128.996   2
  10  -7   3 309.913 88.8466   2
  10   7   3 210.210 64.8932   2
  10   7  -3 118.455 45.9679   2
  10  -7  -3 295.584 85.8476   1
  10  -8   0 260.472 75.8441   2
  10   8   0 321.022 83.3906   2
  10  -8   1 248.523 80.1527   2
  10   8   1 289.055 76.7855   2
  10   8  -1 408.078 95.8225   2
  10  -8  -1 271.545 82.0386   1
  10  -8   2 183.922 73.9408   2
  10   8   2 165.774 51.5124   2
  10   8  -2 74.4195 36.5451   2
  10  -8  -2 99.2848 49.6878   1
  10  -8   3 235.535 85.0275   2
  10   8   3 234.740 76.7960   2
  10   9   0 177.667 72.9537   2
  10   9  -1 2616.49 227.540   2
  10  -9  -1 2628.02 227.386   1
  10  -9   1 3031.98 239.751   2
  10   9   1 2735.23 227.727   2
  10  -9   2 1172.74 157.316   2
  10  -9  -2 1103.26 151.338   1
  10   9   2 801.332 124.374   2
  10   9   3 373.529 92.7016   2
  10  10   0 2509.56 223.614   2
  10  10   1 608.536 112.063   2
  10 -10  -1 874.192 133.542   1
  10 -10   1 918.548 134.229   2
  10 -10   2 1321.05 168.574   2
  10  10   2 1135.00 150.495   2
  10 -11  -1 217.707 72.0116   1
  10 -11   2 1645.88 194.101   2
  11   0  -1 43.6865 62.6042   2
  11  -1   0 1798.02 194.014   2
  11  -1  -1 3473.31 267.626   2
  11  -2   0 487.231 106.261   2
  11  -2  -1 1337.64 168.811   2
  11  -2  -2 420.016 104.054   2
  11  -3   0 5992.61 349.591   2
  11  -3  -1 1099.07 155.648   2
  11  -3  -2 368.625 99.2515   2
  11  -4   0 2462.98 227.302   2
  11  -4  -1 297.014 84.3930   2
  11  -4  -2 2547.53 226.167   2
  11  -5  -1 352.037 83.9328   2
  11  -6  -1 184.539 67.4185   2
   0   0   0    0.00    0.00   0
;
_shelx_hkl_checksum   99744
